# Supplementary material for: 9-Isopropenyl-4-methyl-2H-thieno[2,3-h]chromen-2-one
Source: Acta Crystallogr Sect E Struct Rep Online. 2009 May 20;65(Pt 6):o1311. doi: 10.1107/S1600536809017930 (PMC2969594; doi:10.1107/S1600536809017930)
Supplement: Supplementary file 2 [file e-65-o1311-Isup2.hkl]

# 
# h,k,l, Fc-squared, Fo-squared, sigma(Fo-squared) and status flag 
# 
data_I
_shelx_title ' f90330c in P2(1)/c' 
_shelx_refln_list_code          4 
_shelx_F_calc_maximum      149.21 
_exptl_crystal_F_000       536.00 
_reflns_d_resolution_high  0.7826 
 
loop_ 
 _symmetry_equiv_pos_as_xyz 
 'x, y, z' 
 '-x, y+1/2, -z+1/2' 
 '-x, -y, -z' 
 'x, -y-1/2, z-1/2' 
 
_cell_length_a     8.5474 
_cell_length_b    11.4251 
_cell_length_c    13.6405 
_cell_angle_alpha  90.000 
_cell_angle_beta  108.259 
_cell_angle_gamma  90.000 
 
_shelx_F_squared_multiplier     1.000 
 
loop_ 
 _refln_index_h 
 _refln_index_k 
 _refln_index_l 
 _refln_F_squared_calc 
 _refln_F_squared_meas 
 _refln_F_squared_sigma 
 _refln_observed_status 
   1   0   0     3613.99     4217.00     33.34 o 
   2   0   0     8645.91    10801.08     73.45 o 
   3   0   0      154.72      162.89      6.42 o 
   4   0   0     1611.98     1964.29     26.80 o 
   5   0   0       17.23       11.61      2.37 o 
   6   0   0      290.14      320.04     10.41 o 
   7   0   0      207.09      190.79     30.12 o 
   8   0   0       45.35       61.29      7.52 o 
   9   0   0        6.91        4.27      5.33 o 
   1   1   0      748.80      676.09     97.58 o 
   2   1   0     1325.23     1456.61     44.62 o 
   3   1   0       79.53       79.82      2.50 o 
   4   1   0       37.91       30.57      2.12 o 
   5   1   0      369.86      421.14     10.39 o 
   6   1   0       71.01       81.90      4.24 o 
   7   1   0       96.97      107.61      6.10 o 
   8   1   0       46.89       56.25      5.13 o 
   9   1   0       18.32       23.67      4.15 o 
   0   2   0     1798.63     1940.19     17.44 o 
   1   2   0       39.25       38.50      3.31 o 
   2   2   0        7.17        8.35      0.87 o 
   3   2   0      101.57      108.71      6.33 o 
   4   2   0        1.68        4.65      1.36 o 
   5   2   0      440.53      426.48      9.83 o 
   6   2   0      404.57      348.61     22.15 o 
   7   2   0      260.20      275.73     18.57 o 
   8   2   0        6.16        4.41      2.67 o 
   9   2   0       12.67       15.08      4.04 o 
   1   3   0      990.33      963.78     33.04 o 
   2   3   0     1210.26     1131.19     69.67 o 
   3   3   0       29.61       37.26      1.79 o 
   4   3   0      446.95      521.51     32.48 o 
   5   3   0      829.11      961.31     45.25 o 
   6   3   0       43.59       53.69      9.84 o 
   7   3   0       53.02       64.46     12.38 o 
   8   3   0       27.07       49.98     23.75 o 
   9   3   0       40.25       60.23     23.03 o 
   0   4   0     1510.47     1479.58     18.50 o 
   1   4   0       27.38       27.18      2.58 o 
   2   4   0      672.41      632.24     24.67 o 
   3   4   0      443.99      399.73      6.55 o 
   4   4   0       71.19       59.70      3.69 o 
   5   4   0        6.70        5.98      1.52 o 
   6   4   0      122.84      127.80     27.03 o 
   7   4   0       87.74       87.81     21.16 o 
   8   4   0       11.54       24.50     13.31 o 
   9   4   0       20.93       21.20      6.26 o 
   1   5   0        0.07        5.01      1.28 o 
   2   5   0      324.79      346.49     39.14 o 
   3   5   0      367.02      398.74      6.00 o 
   4   5   0      121.93      136.64      3.89 o 
   5   5   0        1.60        3.57      1.24 o 
   6   5   0       27.32       33.36      8.08 o 
   7   5   0       49.85       48.32      7.07 o 
   8   5   0       12.26       17.83      8.74 o 
   9   5   0       14.30        7.05      5.43 o 
   0   6   0      197.43      193.54      7.85 o 
   1   6   0      500.39      476.26      8.66 o 
   2   6   0      202.14      213.65     19.49 o 
   3   6   0      124.58       92.41      6.12 o 
   4   6   0       78.47       70.16      2.91 o 
   5   6   0        0.37        2.05      1.36 o 
   6   6   0       13.51       16.79      2.79 o 
   7   6   0        0.73        0.64      1.85 o 
   8   6   0       12.21       19.54      4.18 o 
   9   6   0       64.87       47.37      7.80 o 
   1   7   0      160.99      164.06     11.47 o 
   2   7   0       85.41       87.09     10.40 o 
   3   7   0       29.83       25.76      2.37 o 
   4   7   0        7.69        9.31      1.46 o 
   5   7   0       22.81       21.46      2.61 o 
   6   7   0      155.04      162.45     29.25 o 
   7   7   0        2.67       -0.04      2.28 o 
   8   7   0       83.95      115.43     30.89 o 
   9   7   0        1.81       -0.65      5.01 o 
   0   8   0      190.43      169.79      8.55 o 
   1   8   0      392.15      384.80     22.05 o 
   2   8   0        5.12        5.36      1.75 o 
   3   8   0       42.65       41.30      3.23 o 
   4   8   0        4.44        6.01      1.85 o 
   5   8   0      112.78      110.03      5.73 o 
   6   8   0       18.63       18.65      3.57 o 
   7   8   0        0.00       -2.07      2.13 o 
   8   8   0        2.86       -0.36      2.69 o 
   1   9   0        0.00        2.19      1.64 o 
   2   9   0       41.89       38.68      3.85 o 
   3   9   0       28.96       22.78      2.68 o 
   4   9   0       18.07       17.47      2.96 o 
   5   9   0      138.73      127.51      6.53 o 
   6   9   0       12.99       13.40      4.52 o 
   7   9   0       39.69       52.64     16.77 o 
   8   9   0       15.92       13.92      6.03 o 
   0  10   0      140.69      132.04      8.54 o 
   1  10   0       81.45       75.19      4.73 o 
   2  10   0       41.21       42.90      3.86 o 
   3  10   0      103.68      102.67     14.32 o 
   4  10   0       29.90       34.37      5.87 o 
   5  10   0      260.75      264.82     19.67 o 
   6  10   0       92.43      114.19     37.29 o 
   7  10   0        0.99       -1.37      3.77 o 
   1  11   0        0.01        0.20      1.97 o 
   2  11   0       26.35       22.50      3.41 o 
   3  11   0        4.93        3.48      2.35 o 
   4  11   0       15.78       14.02      3.07 o 
   5  11   0       65.82       71.20      5.63 o 
   6  11   0       18.85       27.49      4.84 o 
   0  12   0       12.93       14.47      4.45 o 
   1  12   0        0.25        2.75      2.85 o 
   2  12   0        0.66        0.24      2.36 o 
   3  12   0        1.54        2.18      2.32 o 
   4  12   0       14.47       16.63      4.34 o 
   5  12   0       79.74       92.14      6.76 o 
   1  13   0       60.50       64.75     11.72 o 
   2  13   0        0.20        2.18      2.41 o 
   3  13   0        0.20       -1.56      2.45 o 
   4  13   0        4.96        4.73      2.93 o 
   0  14   0        0.04        0.28      4.13 o 
   1  14   0       13.19       16.11      3.79 o 
   2  14   0       10.31        8.81      4.55 o 
  -9   1   1       53.03       54.93      6.91 o 
  -8   1   1       82.12      101.00      8.88 o 
  -7   1   1      187.68      166.87      5.70 o 
  -6   1   1      964.81      977.69     12.33 o 
  -5   1   1       10.32       11.79      1.66 o 
  -4   1   1       36.92       51.15      2.49 o 
  -3   1   1     1587.55     1962.49    151.43 o 
  -2   1   1       16.46       29.77      9.16 o 
  -1   1   1     5007.63     3345.56    309.21 o 
   0   1   1     3348.07     3226.89    236.59 o 
   1   1   1     1765.56     2159.91     71.38 o 
   2   1   1      189.08      219.47      9.26 o 
   3   1   1       12.72       15.22      1.38 o 
   4   1   1     1404.61     1551.52     23.52 o 
   5   1   1      317.82      299.63      6.31 o 
   6   1   1      340.68      345.04     12.60 o 
   7   1   1     1284.42     1324.83     65.62 o 
   8   1   1       52.02       62.43      5.57 o 
   9   1   1       26.01       25.89      4.39 o 
  10   1   1        0.33       -2.36      4.28 o 
  -9   2   1       25.62       23.94      6.08 o 
  -8   2   1      102.70      123.47      7.16 o 
  -7   2   1      485.15      470.69      8.81 o 
  -6   2   1     1487.29     1481.82     19.93 o 
  -5   2   1      135.22      103.33      5.84 o 
  -4   2   1     5255.76     5711.37     83.17 o 
  -3   2   1      535.36      491.29     46.27 o 
  -2   2   1      681.70      544.31     66.75 o 
  -1   2   1     2123.67     2334.37     80.72 o 
   0   2   1     1728.25     1681.26     74.31 o 
   1   2   1     2423.42     2175.25     99.38 o 
   2   2   1     3037.50     2624.62    396.69 o 
   3   2   1       94.01       97.11      3.71 o 
   4   2   1     1272.97     1288.07     26.83 o 
   5   2   1       32.14       25.54      2.09 o 
   6   2   1      237.24      232.00      5.92 o 
   7   2   1        7.98        6.85      3.10 o 
   8   2   1        7.33        6.01      4.27 o 
   9   2   1        2.16        0.29      3.64 o 
  10   2   1        2.04        1.02      5.57 o 
  -9   3   1       13.86        6.96      4.73 o 
  -8   3   1        5.99        8.54      2.36 o 
  -7   3   1      597.76      604.39     50.96 o 
  -6   3   1       13.77       12.57      1.98 o 
  -5   3   1      282.83      283.99     33.35 o 
  -4   3   1       39.17       52.27      3.24 o 
  -3   3   1       62.75       63.83      2.14 o 
  -2   3   1      168.16      185.15     10.98 o 
  -1   3   1     2348.44     2592.17     29.82 o 
   0   3   1     4057.47     4462.84    274.32 o 
   1   3   1     2163.49     2117.15    416.92 o 
   2   3   1     1466.09     1590.40     74.38 o 
   3   3   1       71.12       48.20      6.59 o 
   4   3   1      145.46      149.53      8.01 o 
   5   3   1       45.61       63.71     13.89 o 
   6   3   1      142.46      134.04      9.51 o 
   7   3   1        1.45       -4.27      3.25 o 
   8   3   1        0.11        1.63      3.49 o 
   9   3   1       11.70       24.25     11.94 o 
  -9   4   1        3.84        4.45      4.64 o 
  -8   4   1        1.10        0.65      2.01 o 
  -7   4   1      284.53      339.22     66.90 o 
  -6   4   1       13.49       12.59      1.83 o 
  -5   4   1        0.41        1.93      1.17 o 
  -4   4   1      149.72      130.86      7.92 o 
  -3   4   1       61.36       61.16      4.50 o 
  -2   4   1      407.07      351.82     14.40 o 
  -1   4   1        4.77        7.58      1.07 o 
   0   4   1     1065.68     1077.56     11.64 o 
   1   4   1      114.51      108.58     10.69 o 
   2   4   1     2161.20     2407.30    147.33 o 
   3   4   1     1746.15     1901.23     53.97 o 
   4   4   1     1812.23     1920.25     57.29 o 
   5   4   1        1.93        4.61      2.67 o 
   6   4   1       63.80       79.31     18.67 o 
   7   4   1       84.60      105.53     38.12 o 
   8   4   1       14.54       27.84     11.25 o 
   9   4   1       21.89       34.21     16.86 o 
  -9   5   1       49.48       42.13      7.05 o 
  -8   5   1       32.78       27.07      5.14 o 
  -7   5   1       18.44       20.20      2.70 o 
  -6   5   1      110.75      122.55     17.75 o 
  -5   5   1      103.56      101.84      9.37 o 
  -4   5   1       81.62       78.84      3.68 o 
  -3   5   1      180.00      148.10      9.15 o 
  -2   5   1      459.88      488.82      6.28 o 
  -1   5   1      380.10      370.97      6.93 o 
   0   5   1       33.80       39.89      3.97 o 
   1   5   1      396.20      390.21     43.08 o 
   2   5   1       33.88       30.21      1.28 o 
   3   5   1        0.61       -0.19      1.02 o 
   4   5   1      703.82      678.51     81.68 o 
   5   5   1      147.49      134.11     22.06 o 
   6   5   1      223.66      245.13     54.90 o 
   7   5   1       57.53       68.19     18.49 o 
   8   5   1       54.98       77.96     52.66 o 
   9   5   1        5.25        7.89      6.12 o 
  -9   6   1       42.01       38.92      6.96 o 
  -8   6   1       23.27       25.34      3.39 o 
  -7   6   1       86.09       89.38     19.08 o 
  -6   6   1       14.35       18.96      3.01 o 
  -5   6   1       91.32       95.69      9.20 o 
  -4   6   1       36.23       29.52      2.59 o 
  -3   6   1      116.48      128.78      3.54 o 
  -2   6   1       10.75        6.81      1.54 o 
  -1   6   1      458.90      459.14     11.93 o 
   0   6   1      182.26      159.87      4.95 o 
   1   6   1      340.37      380.17     23.87 o 
   2   6   1      439.71      403.80     54.84 o 
   3   6   1        4.21        2.99      1.50 o 
   4   6   1      196.24      171.02     14.97 o 
   5   6   1      230.38      238.51     39.11 o 
   6   6   1        3.87        4.84      1.96 o 
   7   6   1        0.76       -0.61      1.94 o 
   8   6   1        6.41        3.51      5.57 o 
   9   6   1        1.55        0.45      4.30 o 
  -9   7   1       11.66        6.17      5.71 o 
  -8   7   1        1.44        1.19      2.63 o 
  -7   7   1       22.73       18.03      4.81 o 
  -6   7   1       32.59       35.59      4.94 o 
  -5   7   1       13.05       11.69      1.78 o 
  -4   7   1       49.64       46.78      2.81 o 
  -3   7   1       52.91       57.93      8.82 o 
  -2   7   1      853.46      877.90     19.13 o 
  -1   7   1      118.80      125.99     10.68 o 
   0   7   1       32.14       31.17      2.59 o 
   1   7   1      168.28      151.35      5.18 o 
   2   7   1        0.88       -1.69      1.34 o 
   3   7   1       76.97       65.06      5.64 o 
   4   7   1        5.80        3.62      1.77 o 
   5   7   1        8.75        7.13      2.56 o 
   6   7   1        7.78       10.56      2.89 o 
   7   7   1        1.67        2.19      2.14 o 
   8   7   1       24.68       30.06     13.24 o 
  -8   8   1        0.81       -0.51      2.74 o 
  -7   8   1       31.97       46.68      5.86 o 
  -6   8   1       11.87       13.76      2.97 o 
  -5   8   1       94.70       92.71      5.26 o 
  -4   8   1      120.63      107.63     14.83 o 
  -3   8   1       41.80       33.84      4.04 o 
  -2   8   1      384.85      367.93     20.00 o 
  -1   8   1     1083.80     1047.36     15.15 o 
   0   8   1      130.33      135.80      4.60 o 
   1   8   1       63.25       57.09      3.61 o 
   2   8   1       71.23       65.13     16.45 o 
   3   8   1       14.32       15.03      4.24 o 
   4   8   1       30.93       24.66      2.97 o 
   5   8   1       35.93       37.95      5.57 o 
   6   8   1        2.02        1.65      2.98 o 
   7   8   1       10.94       17.58      9.39 o 
   8   8   1       34.68       60.81     35.70 o 
  -8   9   1        0.48       -2.28      2.77 o 
  -7   9   1        4.78        1.99      2.21 o 
  -6   9   1       90.42       91.56     11.81 o 
  -5   9   1       22.84       25.12      3.73 o 
  -4   9   1        7.42        5.47      2.95 o 
  -3   9   1        0.16        0.60      1.63 o 
  -2   9   1        1.65        1.86      1.47 o 
  -1   9   1       61.66       57.81      3.98 o 
   0   9   1        0.56       -0.47      1.20 o 
   1   9   1       14.00       18.11      2.51 o 
   2   9   1      218.10      223.78     53.84 o 
   3   9   1        0.29       -0.29      1.84 o 
   4   9   1        3.30        2.70      2.17 o 
   5   9   1        7.72       13.30      3.52 o 
   6   9   1       46.13       48.52     16.86 o 
   7   9   1       23.16       33.43     17.21 o 
  -7  10   1        1.43        1.62      3.31 o 
  -6  10   1       17.65       19.74      3.94 o 
  -5  10   1       28.77       33.81      4.08 o 
  -4  10   1        5.58        4.88      2.41 o 
  -3  10   1        2.53        2.45      2.15 o 
  -2  10   1        1.05       -0.59      1.71 o 
  -1  10   1        0.08       -0.41      1.77 o 
   0  10   1        2.28        0.05      2.48 o 
   1  10   1       13.05       17.46      2.95 o 
   2  10   1       18.95       18.95      3.03 o 
   3  10   1        2.14        1.31      1.85 o 
   4  10   1        0.63        1.24      2.18 o 
   5  10   1        2.42        3.93      4.50 o 
   6  10   1        0.10        1.12      3.53 o 
   7  10   1        0.76        2.76      4.21 o 
  -6  11   1      151.67      155.23      8.28 o 
  -5  11   1       31.03       29.60      3.96 o 
  -4  11   1        0.47       -0.51      2.39 o 
  -3  11   1        7.69        7.05      2.52 o 
  -2  11   1        6.54        5.73      2.51 o 
  -1  11   1       35.02       33.47      3.68 o 
   0  11   1       15.97       13.19      2.82 o 
   1  11   1      280.56      289.17     42.19 o 
   2  11   1      123.25      115.72     31.10 o 
   3  11   1       32.11       29.03      3.67 o 
   4  11   1        0.05        1.51      2.50 o 
   5  11   1       17.43       21.29      4.17 o 
   6  11   1        1.78        0.77      3.62 o 
  -6  12   1        0.25        4.36      4.41 o 
  -5  12   1        8.75        9.83      3.48 o 
  -4  12   1        0.01       -0.28      2.28 o 
  -3  12   1       11.57       13.38      7.82 o 
  -2  12   1        5.93       10.19      2.51 o 
  -1  12   1       93.47      102.90      6.42 o 
   0  12   1        0.78        1.13      2.06 o 
   1  12   1       48.52       55.40      8.12 o 
   2  12   1       73.53       76.60     23.22 o 
   3  12   1       35.19       39.73      4.29 o 
   4  12   1       21.67       23.34      5.17 o 
   5  12   1       40.88       55.61      5.89 o 
  -4  13   1        5.30        5.02      2.98 o 
  -3  13   1        4.62        5.54      2.41 o 
  -2  13   1       14.11       14.26      3.39 o 
  -1  13   1       21.06       25.88      3.87 o 
   0  13   1       17.64       18.15      3.62 o 
   1  13   1       22.72       23.80      3.86 o 
   2  13   1        7.82        7.34      3.02 o 
   3  13   1        2.14        3.64      2.92 o 
   4  13   1        7.84       10.85      4.36 o 
  -3  14   1       25.80       25.14      5.38 o 
  -2  14   1       66.70       63.71      7.33 o 
  -1  14   1       62.35       68.99      6.05 o 
   0  14   1        0.80        2.85      2.96 o 
   1  14   1        1.77        4.29      3.05 o 
   2  14   1        0.22        0.19      3.11 o 
  -9   0   2      199.90      294.21     16.81 o 
  -8   0   2       11.28        4.37      2.61 o 
  -7   0   2      292.32      233.90     29.54 o 
  -6   0   2       67.80       60.22      9.93 o 
  -5   0   2     2995.07     2977.35     33.40 o 
  -4   0   2     2987.49     2882.55    172.81 o 
  -3   0   2       21.11       23.00      1.61 o 
  -2   0   2     4865.30     5729.06    188.50 o 
  -1   0   2       76.93       80.77      3.02 o 
   0   0   2      589.97      592.07      8.37 o 
   1   0   2      621.99      733.99      8.28 o 
   2   0   2      231.00      256.19     13.34 o 
   3   0   2     1115.03     1305.47     21.27 o 
   4   0   2     1021.25      993.67     33.63 o 
   5   0   2        0.00        1.35      1.92 o 
   6   0   2     2417.99     2514.20     40.83 o 
   7   0   2      675.60      741.56     22.31 o 
   8   0   2       16.11       18.18      6.40 o 
   9   0   2       15.45       24.08      7.79 o 
  -9   1   2        0.48        2.26      3.63 o 
  -8   1   2        5.72        7.40      2.12 o 
  -7   1   2        1.05        2.29      1.77 o 
  -6   1   2       77.35       74.22      3.97 o 
  -5   1   2        2.82       14.89      4.13 o 
  -4   1   2      701.52      811.42     56.29 o 
  -3   1   2      154.44      138.13      4.64 o 
  -2   1   2       74.87       91.35      9.72 o 
  -1   1   2     2372.16     2783.94     42.60 o 
   0   1   2     4834.64     4409.78    358.55 o 
   1   1   2     1517.34     1801.48    170.67 o 
   2   1   2       24.87       30.12      2.12 o 
   3   1   2       32.75       32.29      2.58 o 
   4   1   2      302.71      323.09      7.75 o 
   5   1   2      126.26      150.91      4.67 o 
   6   1   2      559.13      562.98     21.88 o 
   7   1   2       93.60       99.03      6.91 o 
   8   1   2       60.60       66.80      5.79 o 
   9   1   2       14.79       17.24      4.72 o 
  -9   2   2        3.34        2.55      4.59 o 
  -8   2   2       11.29       16.15      2.21 o 
  -7   2   2       33.14       30.37      3.33 o 
  -6   2   2        6.00        7.65      1.74 o 
  -5   2   2        1.75        2.90      0.93 o 
  -4   2   2     2269.10     2354.09    202.92 o 
  -3   2   2      245.88      227.98     37.40 o 
  -2   2   2     2188.17     2284.96    129.48 o 
  -1   2   2      209.28      196.06      9.26 o 
   0   2   2    19414.13    12803.79   1659.17 o 
   1   2   2     1639.74     1749.96     69.51 o 
   2   2   2        6.10        9.42      0.84 o 
   3   2   2       33.16       47.64      1.66 o 
   4   2   2        1.27        1.40      1.04 o 
   5   2   2       18.00       14.13      1.71 o 
   6   2   2       52.69       47.73      4.21 o 
   7   2   2        0.87       -0.20      3.08 o 
   8   2   2        3.13        2.88      3.30 o 
   9   2   2       39.56       41.29      5.79 o 
  -9   3   2        0.99        3.50      3.66 o 
  -8   3   2       60.25       58.74      6.01 o 
  -7   3   2      676.31      678.60     77.03 o 
  -6   3   2        2.03        4.37      1.71 o 
  -5   3   2        1.80        2.79      1.23 o 
  -4   3   2      146.12      150.49      8.01 o 
  -3   3   2      179.36      150.74      6.47 o 
  -2   3   2       41.54       38.43      2.34 o 
  -1   3   2     3267.26     3711.38     94.77 o 
   0   3   2    15289.54     9919.63   1772.69 o 
   1   3   2     2339.96     2185.52    141.91 o 
   2   3   2      152.09      193.75     12.49 o 
   3   3   2      336.54      310.98     15.02 o 
   4   3   2      199.27      210.31     24.05 o 
   5   3   2      206.47      171.54     13.30 o 
   6   3   2      139.20      128.92     15.53 o 
   7   3   2       68.47       67.22      9.23 o 
   8   3   2       90.50      160.65    101.54 o 
   9   3   2       93.95      123.93     37.94 o 
  -9   4   2       46.65       57.45      5.00 o 
  -8   4   2      227.71      216.23     16.00 o 
  -7   4   2       21.13       23.64      3.14 o 
  -6   4   2        1.33        3.83      1.51 o 
  -5   4   2      590.13      525.76     42.98 o 
  -4   4   2      324.04      268.76     14.36 o 
  -3   4   2      347.33      308.45     22.61 o 
  -2   4   2      465.76      453.26     25.85 o 
  -1   4   2       17.02       12.09      0.91 o 
   0   4   2       96.63       78.28      2.94 o 
   1   4   2        4.53        1.93      1.07 o 
   2   4   2       73.20       99.52      4.36 o 
   3   4   2       12.76       25.35      2.66 o 
   4   4   2      600.71      621.79     82.31 o 
   5   4   2      155.48      163.06     24.37 o 
   6   4   2        6.49        3.14      1.85 o 
   7   4   2        0.14        4.74      3.76 o 
   8   4   2        0.40        0.83      3.96 o 
   9   4   2       12.47       16.51      8.88 o 
  -9   5   2        0.04       -0.32      3.39 o 
  -8   5   2       93.60       83.61      9.77 o 
  -7   5   2       18.20       19.08      4.49 o 
  -6   5   2      646.50      613.81     27.20 o 
  -5   5   2      110.68      107.98      4.94 o 
  -4   5   2        1.23        1.90      0.98 o 
  -3   5   2      113.08      122.32      8.45 o 
  -2   5   2        7.12        7.09      1.97 o 
  -1   5   2      469.86      511.80     11.64 o 
   0   5   2       14.83       16.40      1.65 o 
   1   5   2      288.99      312.39     73.24 o 
   2   5   2        2.25       15.32      3.59 o 
   3   5   2       59.93       62.80      3.79 o 
   4   5   2        4.74        6.66      1.57 o 
   5   5   2       78.75       82.91     18.16 o 
   6   5   2       40.53       48.67     12.37 o 
   7   5   2       46.41       58.47     18.44 o 
   8   5   2       21.31       34.18     18.70 o 
   9   5   2        3.76        1.85      4.79 o 
  -9   6   2        0.54        5.29      3.80 o 
  -8   6   2      150.56      161.95     24.93 o 
  -7   6   2        0.82        0.59      1.76 o 
  -6   6   2      135.98      127.17     21.35 o 
  -5   6   2      169.48      144.87      4.30 o 
  -4   6   2      249.54      235.02     12.12 o 
  -3   6   2      603.89      611.43     10.80 o 
  -2   6   2     1376.40     1302.15     11.47 o 
  -1   6   2        0.77       -0.15      1.17 o 
   0   6   2      305.98      265.25      6.35 o 
   1   6   2       95.27      111.34      9.31 o 
   2   6   2      201.75      182.72     11.48 o 
   3   6   2        8.64       13.16      3.22 o 
   4   6   2        1.69        0.24      1.78 o 
   5   6   2      165.14      161.28     24.26 o 
   6   6   2        0.20        0.17      1.72 o 
   7   6   2        0.15        2.28      3.23 o 
   8   6   2       30.25       55.88     30.92 o 
  -9   7   2        0.01        1.96      3.32 o 
  -8   7   2        6.86        6.72      2.72 o 
  -7   7   2       77.32       65.08      4.67 o 
  -6   7   2        7.24        6.75      1.79 o 
  -5   7   2        0.41        1.08      1.27 o 
  -4   7   2       38.92       34.72      2.48 o 
  -3   7   2      389.63      367.51      8.53 o 
  -2   7   2      134.66      149.75      5.33 o 
  -1   7   2       59.59       54.72      2.82 o 
   0   7   2      174.90      162.38      9.34 o 
   1   7   2      350.85      345.82     16.51 o 
   2   7   2      154.63      142.00      6.71 o 
   3   7   2      172.07      155.52      6.04 o 
   4   7   2       15.86        7.87      3.15 o 
   5   7   2      342.13      384.90    112.09 o 
   6   7   2      127.28      141.79     66.86 o 
   7   7   2        7.97       12.27      8.26 o 
   8   7   2        0.18        0.79      4.45 o 
  -8   8   2        0.66       -0.68      2.67 o 
  -7   8   2        5.13        3.45      2.57 o 
  -6   8   2      141.98      143.31      5.02 o 
  -5   8   2      321.43      291.60      7.44 o 
  -4   8   2       36.78       29.56      2.30 o 
  -3   8   2        5.63        9.17      1.92 o 
  -2   8   2      184.29      172.55      6.07 o 
  -1   8   2       16.21       17.36      2.01 o 
   0   8   2       21.00       16.18      2.85 o 
   1   8   2        8.50        9.06      2.04 o 
   2   8   2       32.98       28.64      2.80 o 
   3   8   2       43.23       36.36      3.26 o 
   4   8   2       10.85       11.83      2.79 o 
   5   8   2       75.28       75.72     23.50 o 
   6   8   2       17.17       15.81      6.80 o 
   7   8   2       29.39       32.85     15.26 o 
   8   8   2       11.31        9.73      5.03 o 
  -8   9   2        1.77        1.84      3.12 o 
  -7   9   2        8.55        6.23      2.93 o 
  -6   9   2       23.16       28.90      2.84 o 
  -5   9   2       99.30       89.60      5.21 o 
  -4   9   2       48.97       44.51      3.67 o 
  -3   9   2        5.96        4.36      1.68 o 
  -2   9   2        1.84        1.78      1.55 o 
  -1   9   2       16.85       19.06      2.26 o 
   0   9   2       29.66       31.12      2.61 o 
   1   9   2       13.17       13.98      2.57 o 
   2   9   2        0.21       -0.06      1.58 o 
   3   9   2       22.22       19.45      2.82 o 
   4   9   2        6.30        4.75      2.41 o 
   5   9   2        3.80        5.03      2.94 o 
   6   9   2       33.12       35.10     11.88 o 
   7   9   2        4.50        6.89      4.07 o 
  -7  10   2        0.19        2.48      3.32 o 
  -6  10   2        0.53        4.66      2.85 o 
  -5  10   2      261.65      261.00     16.49 o 
  -4  10   2       78.23       78.49      8.89 o 
  -3  10   2       29.16       32.27      2.93 o 
  -2  10   2       67.09       63.39      3.66 o 
  -1  10   2       56.26       56.24      5.06 o 
   0  10   2      102.61       97.46      8.68 o 
   1  10   2      669.83      624.50     85.77 o 
   2  10   2       30.19       26.90      4.36 o 
   3  10   2       54.76       61.04      4.73 o 
   4  10   2        8.06        7.60      2.75 o 
   5  10   2       11.59       17.60      3.79 o 
   6  10   2        1.81       -1.57      3.31 o 
   7  10   2        1.92        4.36      7.19 o 
  -7  11   2        0.58        2.13      5.80 o 
  -6  11   2        4.15        4.08      2.74 o 
  -5  11   2       10.03       10.97      2.73 o 
  -4  11   2        0.02       -1.87      1.78 o 
  -3  11   2        4.39        3.69      1.88 o 
  -2  11   2        5.77        6.27      1.94 o 
  -1  11   2       12.81       16.56      4.69 o 
   0  11   2        6.58        5.65      2.24 o 
   1  11   2       29.83       31.10      6.12 o 
   2  11   2       45.33       46.31      7.84 o 
   3  11   2        1.42        0.50      2.14 o 
   4  11   2        0.17       -2.05      2.45 o 
   5  11   2        3.92        6.05      3.84 o 
   6  11   2        6.46       14.59      5.45 o 
  -6  12   2        2.95        5.67      4.61 o 
  -5  12   2        7.34       10.25      2.86 o 
  -4  12   2        7.42        5.65      3.62 o 
  -3  12   2        0.83        1.13      1.96 o 
  -2  12   2        5.86        6.36      2.33 o 
  -1  12   2        3.38        3.32      2.76 o 
   0  12   2        0.69       -0.82      2.17 o 
   1  12   2      137.87      149.01     10.37 o 
   2  12   2       43.17       41.49      4.16 o 
   3  12   2        2.87        4.48      2.68 o 
   4  12   2        7.23        6.60      3.26 o 
   5  12   2        0.68        3.71      4.31 o 
  -4  13   2        0.01       -0.50      2.34 o 
  -3  13   2        0.01       -3.14      2.47 o 
  -2  13   2        0.05        1.59      3.11 o 
  -1  13   2        0.37        3.38      2.90 o 
   0  13   2       18.16       21.73      3.61 o 
   1  13   2        0.07        2.47      3.06 o 
   2  13   2        1.33        0.82      2.31 o 
   3  13   2        9.95        9.63      3.13 o 
  -3  14   2        3.77        4.41      3.85 o 
  -2  14   2       18.19       15.29      4.23 o 
  -1  14   2       16.62       22.52      4.27 o 
   0  14   2        0.02        1.63      3.23 o 
   1  14   2       12.56       15.95      3.88 o 
 -10   1   3       15.71       19.48      6.40 o 
  -9   1   3       14.54       21.45      4.39 o 
  -8   1   3       27.25       16.02      4.29 o 
  -7   1   3        4.49        3.58      1.12 o 
  -6   1   3        8.27        6.93      1.03 o 
  -5   1   3      263.45      341.30     13.21 o 
  -4   1   3      541.08      501.50     18.66 o 
  -3   1   3      107.81      110.55      6.60 o 
  -2   1   3      137.61      118.92      6.03 o 
  -1   1   3      789.89      977.20     15.98 o 
   0   1   3     1335.27     1322.69     92.77 o 
   1   1   3       28.16       19.99      1.23 o 
   2   1   3     3152.03     3628.57    152.60 o 
   3   1   3     1197.05     1359.03     95.10 o 
   4   1   3      890.99      934.60     42.98 o 
   5   1   3      237.42      242.39     22.86 o 
   6   1   3      181.39      212.65      8.80 o 
   7   1   3       31.73       51.02      5.67 o 
   8   1   3       98.11      107.15      7.17 o 
   9   1   3        0.99        0.02      3.86 o 
 -10   2   3       28.18       42.31      7.61 o 
  -9   2   3      109.36      154.46     11.00 o 
  -8   2   3        0.78        4.12      1.58 o 
  -7   2   3      125.14       79.64     12.91 o 
  -6   2   3      618.10      456.88    120.95 o 
  -5   2   3      154.23      122.20     13.95 o 
  -4   2   3       24.49       15.09      1.06 o 
  -3   2   3       88.06       79.76      8.76 o 
  -2   2   3     2544.03     2689.76    124.59 o 
  -1   2   3     2218.66     2703.62     49.42 o 
   0   2   3    22264.75    10354.32   2175.16 o 
   1   2   3      439.45      427.52     49.32 o 
   2   2   3     2103.13     2412.81     16.42 o 
   3   2   3      369.65      441.23     27.82 o 
   4   2   3       97.88      110.29      6.88 o 
   5   2   3      296.11      260.66      8.43 o 
   6   2   3        9.49       15.77      3.30 o 
   7   2   3      524.33      489.79     19.21 o 
   8   2   3        6.87        7.03      3.90 o 
   9   2   3       19.24       17.93      4.86 o 
 -10   3   3        0.03       -1.35      3.99 o 
  -9   3   3        0.63        0.48      1.93 o 
  -8   3   3       67.51       42.16     18.96 o 
  -7   3   3        0.02        2.41      1.15 o 
  -6   3   3       62.95       54.22      3.75 o 
  -5   3   3        1.34        1.13      0.97 o 
  -4   3   3       35.31       46.00      8.59 o 
  -3   3   3        0.25        2.23      0.56 o 
  -2   3   3      163.92      152.86      9.18 o 
  -1   3   3     6143.46     7329.31     93.08 o 
   0   3   3     3528.26     3814.39    127.91 o 
   1   3   3      204.94      220.27      7.50 o 
   2   3   3     1131.49     1386.19     11.45 o 
   3   3   3       18.77       25.77      2.96 o 
   4   3   3      142.21      143.16      3.44 o 
   5   3   3      100.04      105.82      3.76 o 
   6   3   3        0.09       -0.01      2.19 o 
   7   3   3       50.69       36.54      4.69 o 
   8   3   3        0.83        4.01      5.84 o 
   9   3   3        0.38        0.48      4.98 o 
 -10   4   3        8.41       11.97      5.06 o 
  -9   4   3       63.24       49.91     15.38 o 
  -8   4   3       32.69       32.96      5.16 o 
  -7   4   3      236.34      191.51     28.74 o 
  -6   4   3      690.43      584.83     28.84 o 
  -5   4   3       34.01       31.41      1.82 o 
  -4   4   3      124.87      113.71     12.29 o 
  -3   4   3      148.27      149.61      3.11 o 
  -2   4   3      531.31      614.11      6.21 o 
  -1   4   3      876.82      988.08     15.12 o 
   0   4   3      117.51       82.37      3.92 o 
   1   4   3      327.54      355.51     21.40 o 
   2   4   3      146.31      156.81      5.34 o 
   3   4   3       11.50        6.86      1.43 o 
   4   4   3       26.55       23.27      4.35 o 
   5   4   3       49.19       45.78     11.47 o 
   6   4   3       30.64       35.40     14.38 o 
   7   4   3        2.64        2.03      3.50 o 
   8   4   3        2.90        4.04      4.14 o 
   9   4   3       14.67       24.53     22.31 o 
 -10   5   3        6.10        2.46      4.78 o 
  -9   5   3        0.51        3.15      2.32 o 
  -8   5   3        5.48        3.51      1.72 o 
  -7   5   3      358.28      313.23     19.16 o 
  -6   5   3      179.26      154.08     18.13 o 
  -5   5   3      237.33      200.08      6.41 o 
  -4   5   3      338.81      293.92     19.23 o 
  -3   5   3      311.53      276.69     10.75 o 
  -2   5   3       79.04       97.19      4.60 o 
  -1   5   3     4895.45     5471.17     85.50 o 
   0   5   3       15.60       12.19      2.39 o 
   1   5   3      634.62      553.97     30.95 o 
   2   5   3      265.43      264.60      5.09 o 
   3   5   3      167.91      153.68     14.07 o 
   4   5   3      746.44      877.61    211.29 o 
   5   5   3      222.16      236.21     66.92 o 
   6   5   3       12.62       22.02      7.61 o 
   7   5   3        3.96        9.17      5.36 o 
   8   5   3       19.45       43.20     20.57 o 
  -9   6   3       54.57       70.49     17.96 o 
  -8   6   3       16.38       14.81      3.19 o 
  -7   6   3       96.41       83.54     10.68 o 
  -6   6   3       18.79       17.53      2.06 o 
  -5   6   3       82.04       72.95      4.76 o 
  -4   6   3        2.81        2.89      1.01 o 
  -3   6   3      183.89      170.87      5.50 o 
  -2   6   3      155.05      161.01      3.76 o 
  -1   6   3     1174.34     1229.27     60.94 o 
   0   6   3      156.22      149.23     19.30 o 
   1   6   3        1.61        0.96      1.08 o 
   2   6   3       13.32       16.95      2.32 o 
   3   6   3        0.05       -1.31      1.53 o 
   4   6   3       85.85      103.19     28.08 o 
   5   6   3       27.13       28.82      9.00 o 
   6   6   3       17.17       26.86     13.04 o 
   7   6   3       10.06        8.68      6.10 o 
   8   6   3        7.34        9.20      4.57 o 
  -9   7   3       15.60       16.61      4.69 o 
  -8   7   3        3.10        3.82      1.96 o 
  -7   7   3        1.07        0.67      1.67 o 
  -6   7   3      144.99      135.65      4.81 o 
  -5   7   3       65.96       61.01      3.71 o 
  -4   7   3        5.82        5.23      1.27 o 
  -3   7   3        3.15        1.80      1.06 o 
  -2   7   3      131.76      126.72      4.31 o 
  -1   7   3       47.72       49.40      4.76 o 
   0   7   3      162.77      167.02      7.13 o 
   1   7   3       70.42       66.75      3.57 o 
   2   7   3       83.78       75.63      4.00 o 
   3   7   3      120.78      132.42      7.59 o 
   4   7   3      384.15      426.01    100.51 o 
   5   7   3       62.67       59.51     14.27 o 
   6   7   3       15.31       13.78      4.36 o 
   7   7   3       10.96       11.68      5.54 o 
   8   7   3        0.79       -3.69      4.44 o 
  -9   8   3       35.36       41.75      6.45 o 
  -8   8   3       15.28       22.46      2.93 o 
  -7   8   3       21.09       20.93      2.80 o 
  -6   8   3      471.21      435.18     10.95 o 
  -5   8   3      174.62      151.12      7.72 o 
  -4   8   3       67.03       65.87      5.49 o 
  -3   8   3      131.51      106.25      4.97 o 
  -2   8   3        0.55        0.46      1.39 o 
  -1   8   3      110.41      102.80      4.24 o 
   0   8   3       42.07       39.57      3.87 o 
   1   8   3        2.41        5.21      1.84 o 
   2   8   3        0.46       -0.67      1.46 o 
   3   8   3        0.65       -0.65      1.62 o 
   4   8   3        9.13        9.25      2.93 o 
   5   8   3       47.60       57.25     23.48 o 
   6   8   3        2.84        4.31      3.92 o 
   7   8   3        8.74       10.84      5.01 o 
  -8   9   3        1.52       -1.35      3.03 o 
  -7   9   3       20.07       17.36      2.73 o 
  -6   9   3      271.58      253.96     21.20 o 
  -5   9   3       69.71       59.61      8.30 o 
  -4   9   3        9.76        7.65      1.81 o 
  -3   9   3       44.42       42.03      3.74 o 
  -2   9   3       76.59       77.70      3.96 o 
  -1   9   3      234.21      248.00      8.18 o 
   0   9   3        4.95        4.84      2.78 o 
   1   9   3      177.01      173.73     50.92 o 
   2   9   3      103.87      111.96     13.90 o 
   3   9   3       73.16       78.26      5.06 o 
   4   9   3       15.32       19.01      3.42 o 
   5   9   3       25.88       31.80      9.60 o 
   6   9   3        1.88       -1.59      3.37 o 
   7   9   3        0.17        0.76      4.46 o 
  -7  10   3        0.02       -2.76      2.29 o 
  -6  10   3        1.87        1.84      2.36 o 
  -5  10   3       53.64       48.05      6.98 o 
  -4  10   3       13.43       12.99      3.50 o 
  -3  10   3       11.01        9.62      2.12 o 
  -2  10   3        0.12       -0.90      1.81 o 
  -1  10   3       37.13       35.42      2.91 o 
   0  10   3       10.84       12.84      3.46 o 
   1  10   3       14.39        9.39      4.66 o 
   2  10   3       25.07       22.03      3.13 o 
   3  10   3       15.36       12.59      2.88 o 
   4  10   3        1.38        2.04      2.41 o 
   5  10   3        1.48        2.12      3.00 o 
   6  10   3        7.87       10.47      8.79 o 
  -7  11   3        1.89        0.00      6.91 o 
  -6  11   3        0.03        0.57      3.58 o 
  -5  11   3        6.13        4.22      2.16 o 
  -4  11   3        0.67       -0.52      1.93 o 
  -3  11   3        1.88        1.57      1.89 o 
  -2  11   3       24.34       33.16      3.13 o 
  -1  11   3       21.22       27.60      4.11 o 
   0  11   3       10.60        7.61      2.83 o 
   1  11   3       79.11       75.13     19.40 o 
   2  11   3       35.28       31.48      3.70 o 
   3  11   3       15.10       13.30      2.84 o 
   4  11   3        0.03       -0.72      2.59 o 
   5  11   3       34.09       42.02      9.67 o 
  -6  12   3       22.89       25.12      5.34 o 
  -5  12   3       37.60       40.47      6.59 o 
  -4  12   3        5.80        8.39      2.43 o 
  -3  12   3       38.47       38.83      5.52 o 
  -2  12   3       47.50       52.63      5.02 o 
  -1  12   3       51.99       48.65      4.62 o 
   0  12   3        4.48        4.95      2.93 o 
   1  12   3       35.59       40.50      7.08 o 
   2  12   3       31.50       25.75      5.22 o 
   3  12   3        3.17        6.14      2.68 o 
   4  12   3        0.66        1.37      3.07 o 
  -4  13   3        1.04        0.90      2.37 o 
  -3  13   3        3.92        2.39      2.92 o 
  -2  13   3       10.46        8.86      3.46 o 
  -1  13   3        0.82        0.41      2.96 o 
   0  13   3        0.61       -1.02      2.67 o 
   1  13   3        0.31        0.64      2.71 o 
   2  13   3        2.19        3.79      2.88 o 
   3  13   3        0.62        1.68      3.08 o 
  -2  14   3        2.48        6.03      3.99 o 
  -1  14   3        0.16       -0.44      3.51 o 
   0  14   3        7.73        6.38      3.35 o 
   1  14   3        0.70       -3.34      4.92 o 
 -10   0   4       74.35      119.86     12.20 o 
  -9   0   4       44.01       68.71      9.28 o 
  -8   0   4      189.61      224.71     13.37 o 
  -7   0   4      343.04      199.26      8.09 o 
  -6   0   4      778.14      678.80     72.09 o 
  -5   0   4        9.00        5.83      1.53 o 
  -4   0   4     5417.25     6448.26    114.32 o 
  -3   0   4      340.92      315.09     23.88 o 
  -2   0   4      511.20      522.70     10.52 o 
  -1   0   4       42.01       30.96      1.44 o 
   0   0   4      110.64      140.16      3.49 o 
   1   0   4      503.08      503.34      7.10 o 
   2   0   4     2191.14     2740.97     27.12 o 
   3   0   4      320.54      287.94     20.33 o 
   4   0   4       52.03       55.92      3.99 o 
   5   0   4      592.82      605.68     19.56 o 
   6   0   4       81.46       85.35      8.68 o 
   7   0   4       42.04       48.34      8.35 o 
   8   0   4        2.84        6.49      5.98 o 
   9   0   4      145.60      157.35     13.93 o 
 -10   1   4        0.85        3.22      3.67 o 
  -9   1   4       21.99       26.50      4.46 o 
  -8   1   4        0.42       -0.24      2.18 o 
  -7   1   4        5.95        3.12      1.43 o 
  -6   1   4        5.65        6.49      1.01 o 
  -5   1   4     1126.19     1187.39     57.65 o 
  -4   1   4     1027.68     1247.77     90.48 o 
  -3   1   4     1358.79     1497.41     99.86 o 
  -2   1   4       81.10       59.76      6.16 o 
  -1   1   4     5023.29     5413.91    255.82 o 
   0   1   4       47.37       51.66      1.83 o 
   1   1   4     1136.34     1237.91     11.19 o 
   2   1   4      897.38     1139.58     33.23 o 
   3   1   4       53.31       35.35      1.18 o 
   4   1   4      172.90      171.66     15.26 o 
   5   1   4        1.75        0.98      2.33 o 
   6   1   4        2.24        0.68      2.91 o 
   7   1   4      247.63      285.13     11.67 o 
   8   1   4        4.77        2.78      3.72 o 
   9   1   4       11.27       12.68      5.50 o 
 -10   2   4        2.02        4.36      4.64 o 
  -9   2   4        0.07        0.74      3.94 o 
  -8   2   4      165.04      100.12     46.01 o 
  -7   2   4       32.54       30.35     11.09 o 
  -6   2   4        2.81        2.52      0.99 o 
  -5   2   4      153.97      162.36     14.73 o 
  -4   2   4      378.75      379.78     22.23 o 
  -3   2   4      120.37      133.87      8.87 o 
  -2   2   4        0.02        0.40      0.60 o 
  -1   2   4      545.41      504.97     40.65 o 
   0   2   4     1628.37     1799.92     62.36 o 
   1   2   4       56.69       53.35      1.85 o 
   2   2   4       98.64      123.89      3.61 o 
   3   2   4      395.08      426.00     75.79 o 
   4   2   4       51.95       54.59      2.93 o 
   5   2   4       68.07       62.24      4.59 o 
   6   2   4      364.97      336.86     10.88 o 
   7   2   4       31.14       36.02      4.81 o 
   8   2   4        3.11        5.83      4.06 o 
   9   2   4       24.63       17.19      4.62 o 
 -10   3   4       26.51       35.12      6.82 o 
  -9   3   4        3.13        1.58      1.55 o 
  -8   3   4       95.72       57.54     21.23 o 
  -7   3   4        2.95        2.97      1.16 o 
  -6   3   4       63.87       37.09      4.85 o 
  -5   3   4      368.06      260.96     36.70 o 
  -4   3   4      295.16      274.13     21.90 o 
  -3   3   4      180.53      165.26      4.59 o 
  -2   3   4     1073.14     1110.48      7.54 o 
  -1   3   4      832.43      973.29     55.38 o 
   0   3   4      686.28      692.95     59.66 o 
   1   3   4     1612.96     1858.14    192.62 o 
   2   3   4      134.73      128.66      6.01 o 
   3   3   4       99.27      109.24      5.29 o 
   4   3   4     1091.10     1013.03     97.50 o 
   5   3   4      117.81      118.47      6.13 o 
   6   3   4      505.61      466.96     12.59 o 
   7   3   4      173.68      162.98     18.20 o 
   8   3   4        5.85        7.50      7.14 o 
   9   3   4        0.53        0.71      5.48 o 
 -10   4   4       21.39       31.08      6.54 o 
  -9   4   4       39.50       33.69     13.87 o 
  -8   4   4      102.88       75.86     19.93 o 
  -7   4   4      648.21      428.88     73.16 o 
  -6   4   4      474.09      388.45     61.03 o 
  -5   4   4      332.62      297.01     12.67 o 
  -4   4   4       34.04       30.95      4.44 o 
  -3   4   4        0.52        0.77      0.62 o 
  -2   4   4     1871.91     2171.37     48.03 o 
  -1   4   4      554.21      588.18     11.81 o 
   0   4   4      233.57      280.74      7.44 o 
   1   4   4     1074.16     1118.37     41.42 o 
   2   4   4      423.74      393.90      7.19 o 
   3   4   4       24.95       26.46      2.13 o 
   4   4   4        1.36        2.51      2.31 o 
   5   4   4      118.82      147.27     52.73 o 
   6   4   4      311.82      408.58    178.86 o 
   7   4   4        4.19        4.46      3.84 o 
   8   4   4       26.02       48.70     29.57 o 
 -10   5   4       25.06       20.16      4.50 o 
  -9   5   4        3.06        2.03      3.36 o 
  -8   5   4       12.74       11.14      5.61 o 
  -7   5   4      226.72      166.95     20.67 o 
  -6   5   4        5.94        4.95      1.43 o 
  -5   5   4      186.43      155.01      6.70 o 
  -4   5   4       16.82       19.74      1.60 o 
  -3   5   4        0.02       -0.62      0.69 o 
  -2   5   4     1459.71     1721.71     43.85 o 
  -1   5   4       49.24       61.86      3.52 o 
   0   5   4     2847.15     3096.26     35.01 o 
   1   5   4        6.59       10.23      1.88 o 
   2   5   4        8.10       10.03      1.37 o 
   3   5   4      104.25      134.40     24.16 o 
   4   5   4        0.09       -0.09      1.99 o 
   5   5   4      101.12      125.59     34.37 o 
   6   5   4        1.10        0.46      3.14 o 
   7   5   4        0.12       -0.31      3.67 o 
   8   5   4        0.67       -4.00      4.36 o 
  -9   6   4       35.07       35.02     14.85 o 
  -8   6   4       37.92       32.56      7.05 o 
  -7   6   4      581.01      468.27     72.34 o 
  -6   6   4       22.87       22.19      4.72 o 
  -5   6   4        4.65        6.07      1.87 o 
  -4   6   4       34.85       36.75      2.82 o 
  -3   6   4       88.39       76.13      2.63 o 
  -2   6   4       78.98       90.16      2.37 o 
  -1   6   4       84.74       81.16      3.89 o 
   0   6   4      157.23      157.91     22.57 o 
   1   6   4       11.14       14.09      2.78 o 
   2   6   4        1.92        2.72      1.82 o 
   3   6   4        6.77       10.00      2.29 o 
   4   6   4       37.08       55.85     14.06 o 
   5   6   4       57.41       60.85     21.79 o 
   6   6   4       84.27       83.67     40.81 o 
   7   6   4       27.81       44.50     18.93 o 
   8   6   4        8.82       14.29     12.99 o 
  -9   7   4        1.84        1.60      3.78 o 
  -8   7   4       34.05       35.74     10.39 o 
  -7   7   4        9.32        5.39      2.32 o 
  -6   7   4       49.30       46.07      7.70 o 
  -5   7   4      593.91      540.87     43.63 o 
  -4   7   4      218.19      209.57     18.20 o 
  -3   7   4       18.98       20.43      1.66 o 
  -2   7   4      300.97      296.25     10.53 o 
  -1   7   4       10.67       11.49      1.72 o 
   0   7   4      238.81      246.42     57.23 o 
   1   7   4      142.29      143.46     12.79 o 
   2   7   4      103.78      109.72      8.68 o 
   3   7   4      300.56      348.11     53.61 o 
   4   7   4      166.27      213.63     35.92 o 
   5   7   4        2.06        6.03      3.43 o 
   6   7   4       38.21       55.18     21.09 o 
   7   7   4        8.90       16.75     11.02 o 
   8   7   4       19.33       73.16     17.26 o 
  -9   8   4       17.09       21.75      7.96 o 
  -8   8   4        0.14        3.39      2.26 o 
  -7   8   4       19.37       20.20      2.59 o 
  -6   8   4       11.38       11.76      2.37 o 
  -5   8   4       33.81       35.95      3.26 o 
  -4   8   4        0.12       -1.09      1.15 o 
  -3   8   4       75.37       74.65      3.00 o 
  -2   8   4        5.47        6.77      1.70 o 
  -1   8   4       95.89       90.91      3.99 o 
   0   8   4        1.82        1.32      1.79 o 
   1   8   4      758.99      708.09    119.11 o 
   2   8   4       59.82       55.61      4.34 o 
   3   8   4       19.84       12.72      5.10 o 
   4   8   4       26.88       23.47      5.15 o 
   5   8   4        0.79       -0.67      2.98 o 
   6   8   4        3.15        1.87      3.52 o 
   7   8   4        0.90       -0.22      3.80 o 
  -8   9   4        3.03        5.24      2.80 o 
  -7   9   4        1.80        0.69      2.01 o 
  -6   9   4        9.36        5.03      2.22 o 
  -5   9   4        1.80        0.11      1.40 o 
  -4   9   4       84.36       87.32      4.35 o 
  -3   9   4      148.29      144.61      5.16 o 
  -2   9   4      176.90      176.81      9.82 o 
  -1   9   4       63.24       66.38      4.34 o 
   0   9   4       56.08       53.75      4.40 o 
   1   9   4      465.52      429.78     52.99 o 
   2   9   4      296.43      276.89     12.94 o 
   3   9   4       52.04       53.59      5.80 o 
   4   9   4        0.01       -1.17      2.39 o 
   5   9   4        0.00        0.06      3.26 o 
   6   9   4        1.54        0.21      3.98 o 
  -7  10   4       19.78       17.67      3.25 o 
  -6  10   4       33.65       34.71      3.54 o 
  -5  10   4        3.70        1.66      2.06 o 
  -4  10   4        3.61        3.51      1.89 o 
  -3  10   4        2.01        2.77      1.78 o 
  -2  10   4       47.54       45.71      3.34 o 
  -1  10   4       40.15       37.35      3.09 o 
   0  10   4       71.78       78.61     19.17 o 
   1  10   4       47.27       46.59      4.10 o 
   2  10   4       45.76       41.58      4.05 o 
   3  10   4        0.49       -0.08      2.90 o 
   4  10   4        6.89        4.79      2.65 o 
   5  10   4        1.85        3.55      3.61 o 
   6  10   4       10.08       11.43      4.53 o 
  -7  11   4        1.12       -2.13      7.42 o 
  -6  11   4        1.30       -0.93      3.07 o 
  -5  11   4       47.43       42.63     15.52 o 
  -4  11   4        0.16       -0.93      1.70 o 
  -3  11   4        1.36        1.02      1.86 o 
  -2  11   4        8.94        8.33      2.20 o 
  -1  11   4       17.15       23.08      6.80 o 
   0  11   4       24.24       24.56      6.80 o 
   1  11   4       56.36       53.61      4.72 o 
   2  11   4        0.59       -1.40      2.30 o 
   3  11   4       12.50       11.92      3.15 o 
   4  11   4       11.92       11.28      3.52 o 
   5  11   4        7.38        7.85      3.79 o 
  -6  12   4        0.28       -0.28      3.11 o 
  -5  12   4        3.55        1.12      3.38 o 
  -4  12   4        4.08        5.62      2.36 o 
  -3  12   4       16.26       15.91      2.84 o 
  -2  12   4        4.39        5.58      2.83 o 
  -1  12   4        0.00        0.28      2.82 o 
   0  12   4        2.31        1.73      3.16 o 
   1  12   4        6.62        6.61      3.02 o 
   2  12   4        2.79        2.18      2.79 o 
   3  12   4        7.24        9.01      3.14 o 
   4  12   4        4.03        5.51      4.03 o 
  -4  13   4        2.38        2.55      3.67 o 
  -3  13   4        4.02        4.90      3.24 o 
  -2  13   4        0.77        1.26      2.93 o 
  -1  13   4       29.75       33.40      8.40 o 
   0  13   4        6.97       13.79      5.47 o 
   1  13   4       61.36       64.56     10.18 o 
   2  13   4       18.28       21.03      3.80 o 
  -2  14   4        0.02        5.71      4.96 o 
  -1  14   4        3.29        7.56      4.92 o 
   0  14   4        0.57       -0.05      5.84 o 
 -10   1   5        0.05        4.46      3.83 o 
  -9   1   5       78.10       84.55      9.42 o 
  -8   1   5        9.69        6.71      2.32 o 
  -7   1   5       12.11       11.78      2.48 o 
  -6   1   5      281.31      229.76     52.50 o 
  -5   1   5        4.66        1.08      1.19 o 
  -4   1   5        1.39        8.92      2.34 o 
  -3   1   5      240.74      218.89     16.92 o 
  -2   1   5      179.78      163.98     12.29 o 
  -1   1   5      196.22      130.70     10.35 o 
   0   1   5     1185.64     1224.14     36.92 o 
   1   1   5      102.73       78.15      2.23 o 
   2   1   5       10.72       18.78      1.54 o 
   3   1   5      827.18      931.71     41.86 o 
   4   1   5      156.33      170.82      4.56 o 
   5   1   5       18.17       17.71      3.66 o 
   6   1   5        5.37        2.50      3.44 o 
   7   1   5       24.62       19.19      4.39 o 
   8   1   5       80.64      101.57      7.96 o 
 -10   2   5       39.72       49.04      7.52 o 
  -9   2   5      195.39      199.57     13.23 o 
  -8   2   5       57.53       38.31     15.22 o 
  -7   2   5      211.91      139.98     39.95 o 
  -6   2   5      114.26      112.88     29.97 o 
  -5   2   5      750.74      763.58     44.57 o 
  -4   2   5        4.44        6.31      0.85 o 
  -3   2   5      226.13      258.31     11.54 o 
  -2   2   5        8.37       16.69      1.00 o 
  -1   2   5       78.27       72.73      8.69 o 
   0   2   5      354.09      370.05     20.12 o 
   1   2   5      125.85      151.99      5.31 o 
   2   2   5      780.79      848.20     11.26 o 
   3   2   5       81.99       92.00     12.70 o 
   4   2   5       61.94       69.94      5.08 o 
   5   2   5      246.88      215.16      8.49 o 
   6   2   5      115.16      115.96      7.12 o 
   7   2   5       13.53       12.32      3.84 o 
   8   2   5       26.86       33.29      5.62 o 
 -10   3   5        4.89        8.58      5.52 o 
  -9   3   5       19.92       20.51     11.76 o 
  -8   3   5       96.70       49.89     19.35 o 
  -7   3   5       44.48       30.00     12.43 o 
  -6   3   5       77.42       66.26      9.04 o 
  -5   3   5     1110.18      894.83    122.90 o 
  -4   3   5       76.58       91.32      7.55 o 
  -3   3   5      412.30      403.35     28.06 o 
  -2   3   5        0.18        3.76      0.88 o 
  -1   3   5     2565.42     2862.89    180.72 o 
   0   3   5       95.35      103.15      6.70 o 
   1   3   5       41.44       45.60      3.80 o 
   2   3   5       23.88       23.68      1.68 o 
   3   3   5       43.34       50.81      3.28 o 
   4   3   5       19.60       17.00      3.32 o 
   5   3   5      136.97      120.83      6.45 o 
   6   3   5      209.35      204.50      9.11 o 
   7   3   5       12.23       19.47      4.34 o 
   8   3   5        9.63       20.25     14.98 o 
 -10   4   5       37.70       25.66     10.76 o 
  -9   4   5        7.59        5.31      1.72 o 
  -8   4   5       98.01       63.50     21.53 o 
  -7   4   5       41.25       28.41     14.24 o 
  -6   4   5       20.49       17.43      3.45 o 
  -5   4   5       38.32       35.75      3.86 o 
  -4   4   5       15.20       17.69      1.27 o 
  -3   4   5        5.04        6.67      0.96 o 
  -2   4   5      311.99      334.52     10.96 o 
  -1   4   5       91.49       90.44      2.93 o 
   0   4   5     1582.45     1678.36     55.40 o 
   1   4   5      145.71      162.17      7.93 o 
   2   4   5        6.18        5.94      1.38 o 
   3   4   5      118.58      144.23     28.30 o 
   4   4   5      107.21      126.33     36.14 o 
   5   4   5      265.56      291.46     86.37 o 
   6   4   5       23.10       41.91     14.82 o 
   7   4   5      105.36      133.71     61.19 o 
   8   4   5       20.19       43.54     35.33 o 
 -10   5   5       16.58       17.08      4.89 o 
  -9   5   5        2.31        2.51      1.67 o 
  -8   5   5        5.39        5.14      3.39 o 
  -7   5   5       29.23       20.95      7.65 o 
  -6   5   5      744.41      547.54    124.71 o 
  -5   5   5      237.93      193.03     32.25 o 
  -4   5   5      158.51      145.87      3.64 o 
  -3   5   5      654.20      680.20     12.41 o 
  -2   5   5      239.62      210.92      4.13 o 
  -1   5   5     2799.79     3198.54    121.88 o 
   0   5   5     6067.55     6387.05    157.15 o 
   1   5   5      292.65      325.09     13.37 o 
   2   5   5      603.74      623.17     11.29 o 
   3   5   5      270.05      312.02     57.35 o 
   4   5   5      168.87      213.91     67.24 o 
   5   5   5      271.13      336.85     92.55 o 
   6   5   5       12.10       16.68      5.10 o 
   7   5   5        0.36        4.43      4.80 o 
   8   5   5        1.24       -0.56      4.68 o 
  -9   6   5        1.06        1.54      1.73 o 
  -8   6   5       33.06       22.48      8.19 o 
  -7   6   5        3.21        3.95      3.43 o 
  -6   6   5      353.03      284.61     45.17 o 
  -5   6   5      592.53      498.08     72.17 o 
  -4   6   5       55.94       40.88      3.63 o 
  -3   6   5      110.65      101.60      2.80 o 
  -2   6   5      243.28      224.74      3.74 o 
  -1   6   5      899.59     1045.95    114.00 o 
   0   6   5      203.44      188.54      4.75 o 
   1   6   5       20.43       25.30      1.84 o 
   2   6   5        1.96        2.19      1.89 o 
   3   6   5        0.10        2.73      2.33 o 
   4   6   5        0.06        0.19      2.42 o 
   5   6   5        1.14        4.90      3.17 o 
   6   6   5       17.04       20.51     11.41 o 
   7   6   5        0.03       -3.01      4.59 o 
  -9   7   5        0.32        1.54      2.34 o 
  -8   7   5       27.20       27.22     13.20 o 
  -7   7   5       59.00       51.14     22.71 o 
  -6   7   5      741.21      616.51     96.95 o 
  -5   7   5      289.28      249.27     20.25 o 
  -4   7   5      141.15      137.20      5.75 o 
  -3   7   5        9.58       11.39      3.76 o 
  -2   7   5       81.26       85.07      2.53 o 
  -1   7   5        0.56        1.54      1.64 o 
   0   7   5      271.37      264.96     15.34 o 
   1   7   5       11.74       18.16      2.90 o 
   2   7   5        9.82        8.73      2.65 o 
   3   7   5       15.78       18.14      3.66 o 
   4   7   5       31.98       33.09     11.51 o 
   5   7   5        3.03        4.82      2.95 o 
   6   7   5        5.83        5.17      4.15 o 
   7   7   5        2.85        1.06      5.17 o 
  -9   8   5        4.25        5.24      2.95 o 
  -8   8   5        7.07        3.91      2.29 o 
  -7   8   5       48.29       31.58     10.46 o 
  -6   8   5        1.05        0.92      1.82 o 
  -5   8   5      155.00      143.18     17.77 o 
  -4   8   5       23.52       24.41      3.36 o 
  -3   8   5       34.77       27.23      2.11 o 
  -2   8   5       75.84       74.13      3.66 o 
  -1   8   5       33.89       42.14      8.40 o 
   0   8   5       77.89       72.25      4.78 o 
   1   8   5       58.92       62.34      6.13 o 
   2   8   5       10.09       10.15      2.60 o 
   3   8   5        7.79        9.93      2.88 o 
   4   8   5       71.82       99.66     26.94 o 
   5   8   5       55.10       70.36     24.48 o 
   6   8   5        3.30        3.25      4.55 o 
   7   8   5        9.07       16.56     12.52 o 
  -8   9   5        0.57        0.62      2.12 o 
  -7   9   5       35.16       23.55      6.94 o 
  -6   9   5       18.56       17.24      2.59 o 
  -5   9   5       35.07       33.00      4.58 o 
  -4   9   5       38.71       38.46      4.56 o 
  -3   9   5      127.58      127.52      9.63 o 
  -2   9   5       29.61       27.20      2.68 o 
  -1   9   5      182.42      195.50     13.14 o 
   0   9   5        1.96        3.04      2.02 o 
   1   9   5      160.97      148.19     10.33 o 
   2   9   5       11.67        8.97      2.57 o 
   3   9   5       13.82       18.52      3.23 o 
   4   9   5       20.00       15.22      3.35 o 
   5   9   5       34.87       52.65     16.56 o 
   6   9   5        6.37       10.93      5.24 o 
  -7  10   5        0.49       -3.56      2.55 o 
  -6  10   5        0.78       -1.66      1.92 o 
  -5  10   5        9.94        5.09      2.35 o 
  -4  10   5        5.02        3.03      2.67 o 
  -3  10   5        5.11        7.10      2.32 o 
  -2  10   5       86.08       92.76      4.72 o 
  -1  10   5       11.13       10.44      2.28 o 
   0  10   5       16.01       14.00      3.13 o 
   1  10   5       57.15       68.29     16.26 o 
   2  10   5        4.37        1.63      2.48 o 
   3  10   5       22.75       16.70      3.36 o 
   4  10   5       11.50       14.76      3.76 o 
   5  10   5        2.34        4.73      3.87 o 
  -6  11   5        0.05        0.03      3.39 o 
  -5  11   5       10.51       10.38      3.41 o 
  -4  11   5        2.51        3.00      2.80 o 
  -3  11   5        2.96        2.38      1.98 o 
  -2  11   5       14.10       17.54      2.78 o 
  -1  11   5       29.94       30.78      4.62 o 
   0  11   5        9.30       10.96      3.04 o 
   1  11   5        8.55       12.13      3.26 o 
   2  11   5        1.15        0.88      3.34 o 
   3  11   5       13.06       12.07      3.69 o 
   4  11   5        0.02        1.00      3.16 o 
  -6  12   5       12.81       19.76      8.91 o 
  -5  12   5       11.46        8.22      3.71 o 
  -4  12   5        2.42       -0.45      3.35 o 
  -3  12   5        4.25        2.79      2.11 o 
  -2  12   5       12.35       11.03      3.50 o 
  -1  12   5        0.00       -0.38      2.65 o 
   0  12   5        9.70       11.29      3.26 o 
   1  12   5       20.47       19.75      4.08 o 
   2  12   5        0.07       -1.47      3.23 o 
   3  12   5        3.69        6.87      3.31 o 
  -4  13   5        2.43        2.19      3.29 o 
  -3  13   5       13.05       13.17      3.46 o 
  -2  13   5        0.23       -0.61      3.28 o 
  -1  13   5        5.25        4.42      3.72 o 
   0  13   5       31.70       31.47      5.38 o 
   1  13   5        7.88        4.53      3.30 o 
   2  13   5        0.05       -0.28      6.12 o 
 -10   0   6        0.07       -2.32      5.75 o 
  -9   0   6       19.65       34.70      6.77 o 
  -8   0   6      356.35      329.51     15.99 o 
  -7   0   6      229.94      208.02     10.13 o 
  -6   0   6        2.93        0.97      3.15 o 
  -5   0   6       31.84       40.09      5.10 o 
  -4   0   6      133.17      144.77      7.99 o 
  -3   0   6      435.52      533.98     14.12 o 
  -2   0   6      158.01      132.22     12.69 o 
  -1   0   6      327.03      351.31      6.99 o 
   0   0   6       53.49       48.36      2.37 o 
   1   0   6     1717.56     1815.23     16.99 o 
   2   0   6      356.25      454.75      9.35 o 
   3   0   6        3.90       10.99      2.23 o 
   4   0   6      132.35      131.67      6.08 o 
   5   0   6      593.78      589.43     20.21 o 
   6   0   6       20.44       17.86      5.94 o 
   7   0   6      120.27      122.76     12.53 o 
   8   0   6        1.33       -0.46      6.63 o 
 -10   1   6       28.67       48.90      6.21 o 
  -9   1   6        1.91        2.64      4.41 o 
  -8   1   6       30.33       20.31      7.52 o 
  -7   1   6       93.05       81.27     21.67 o 
  -6   1   6      229.21      207.23     24.25 o 
  -5   1   6        3.48        1.26      1.74 o 
  -4   1   6       45.47       44.26      3.32 o 
  -3   1   6       14.42       14.00      1.04 o 
  -2   1   6     1283.79     1329.38     50.54 o 
  -1   1   6       60.31       58.48      5.01 o 
   0   1   6      467.17      445.06     19.68 o 
   1   1   6       71.29       69.77      2.53 o 
   2   1   6     1849.01     2130.46     41.40 o 
   3   1   6      200.43      231.99     10.62 o 
   4   1   6      245.69      260.84      5.96 o 
   5   1   6        8.44       12.30      2.82 o 
   6   1   6        1.50        1.32      3.87 o 
   7   1   6        3.53       -0.04      3.53 o 
   8   1   6        0.26       -1.67      3.86 o 
 -10   2   6        0.43        3.94      5.01 o 
  -9   2   6        0.45       -0.21      1.41 o 
  -8   2   6       22.15       14.34      6.75 o 
  -7   2   6        0.36        3.08      1.57 o 
  -6   2   6        2.72        3.08      1.26 o 
  -5   2   6      184.90      189.69     30.45 o 
  -4   2   6        5.98        6.17      1.21 o 
  -3   2   6        4.84        6.15      1.21 o 
  -2   2   6     2790.40     3330.47     40.18 o 
  -1   2   6      407.37      421.67     15.14 o 
   0   2   6       73.31       63.66      2.82 o 
   1   2   6       57.12       56.80      6.98 o 
   2   2   6      222.71      258.97      9.13 o 
   3   2   6       11.77       11.32      1.50 o 
   4   2   6       13.39        9.55      1.67 o 
   5   2   6       23.09       21.13      3.59 o 
   6   2   6       10.21        8.34      3.61 o 
   7   2   6        8.25        8.86      4.57 o 
   8   2   6        1.19        0.30      3.99 o 
 -10   3   6       41.50       48.39      7.98 o 
  -9   3   6       34.71       27.38      9.12 o 
  -8   3   6        3.49        1.32      1.52 o 
  -7   3   6      176.40      136.69     45.18 o 
  -6   3   6      152.83      131.18     32.43 o 
  -5   3   6      235.02      215.80     23.89 o 
  -4   3   6     1523.94     1533.37     67.79 o 
  -3   3   6      751.66      802.26     36.08 o 
  -2   3   6     1476.52     1678.51     53.99 o 
  -1   3   6     2408.98     2361.68     88.19 o 
   0   3   6      370.30      393.95     12.10 o 
   1   3   6       75.36       76.87      6.41 o 
   2   3   6      184.05      186.76      8.68 o 
   3   3   6       45.82       65.86      7.41 o 
   4   3   6      241.15      236.15      8.49 o 
   5   3   6       61.36       47.50      5.10 o 
   6   3   6       71.20       51.75      4.94 o 
   7   3   6       22.65       28.85      8.12 o 
   8   3   6        4.70        6.30      6.31 o 
 -10   4   6       22.35       20.51     10.18 o 
  -9   4   6       88.17       63.02     24.99 o 
  -8   4   6        0.05       -0.10      1.47 o 
  -7   4   6      265.05      187.00     65.35 o 
  -6   4   6       44.63       32.03      9.40 o 
  -5   4   6      162.33      138.98     12.15 o 
  -4   4   6      251.51      232.45     17.27 o 
  -3   4   6        5.21        5.09      0.98 o 
  -2   4   6       60.46       69.06      6.08 o 
  -1   4   6      131.41      158.64     12.30 o 
   0   4   6      228.54      270.80      9.14 o 
   1   4   6       47.64       49.96      4.29 o 
   2   4   6       14.99       17.75      1.78 o 
   3   4   6       44.21       54.51      5.27 o 
   4   4   6       76.19       96.09     31.33 o 
   5   4   6        0.61        2.73      6.03 o 
   6   4   6       55.31       70.32     29.97 o 
   7   4   6      154.29      243.05    137.22 o 
   8   4   6        1.14       12.57     15.49 o 
 -10   5   6        3.99        5.11      2.64 o 
  -9   5   6        0.67        0.97      1.54 o 
  -8   5   6        7.92        4.07      2.76 o 
  -7   5   6        9.94        5.09      4.73 o 
  -6   5   6      162.21      127.44     29.28 o 
  -5   5   6       60.45       65.86      5.52 o 
  -4   5   6       63.19       67.34      5.46 o 
  -3   5   6       50.01       49.77      2.71 o 
  -2   5   6        0.07        0.69      0.91 o 
  -1   5   6      746.01      806.49     10.71 o 
   0   5   6      246.03      273.31      5.45 o 
   1   5   6       61.87       56.08      6.55 o 
   2   5   6       18.07       27.85      2.02 o 
   3   5   6       19.78       24.94      3.54 o 
   4   5   6       46.10       45.52     18.88 o 
   5   5   6        3.50        1.19      3.25 o 
   6   5   6       85.28      113.95     70.79 o 
   7   5   6       24.02       33.63     19.02 o 
  -9   6   6        5.14        4.77      1.97 o 
  -8   6   6       17.40       12.75      4.69 o 
  -7   6   6      129.80       79.56     22.61 o 
  -6   6   6      769.38      583.43    126.25 o 
  -5   6   6        9.06        6.77      1.77 o 
  -4   6   6        9.38        9.97      1.86 o 
  -3   6   6        0.86        2.88      0.94 o 
  -2   6   6        1.51        2.43      1.21 o 
  -1   6   6       70.31       75.18      2.96 o 
   0   6   6       71.00       81.25      4.02 o 
   1   6   6     1210.05     1184.87     20.86 o 
   2   6   6      164.41      178.46     30.97 o 
   3   6   6       61.57       61.20      9.95 o 
   4   6   6      147.39      187.29     33.31 o 
   5   6   6        8.63        6.11      3.24 o 
   6   6   6       70.07      102.10     52.74 o 
   7   6   6       40.43       69.21     44.79 o 
  -9   7   6       42.15       39.00     13.94 o 
  -8   7   6       53.01       41.45     20.53 o 
  -7   7   6      404.36      325.85    116.82 o 
  -6   7   6       34.09       24.07      9.21 o 
  -5   7   6       34.28       36.17      5.87 o 
  -4   7   6       58.05       50.00      3.81 o 
  -3   7   6       61.62       55.86      2.63 o 
  -2   7   6      118.39      113.14      3.05 o 
  -1   7   6      920.61      956.80     27.64 o 
   0   7   6      178.93      185.27      4.79 o 
   1   7   6      376.31      427.34     80.41 o 
   2   7   6      312.44      310.43     30.47 o 
   3   7   6      142.50      180.80     18.31 o 
   4   7   6       10.87        9.63      3.51 o 
   5   7   6        5.48        6.39      3.24 o 
   6   7   6       32.27       34.69     13.92 o 
   7   7   6        8.86       25.70     14.89 o 
  -8   8   6        4.67        3.21      2.39 o 
  -7   8   6      115.48       84.16     28.71 o 
  -6   8   6        2.56        2.59      1.87 o 
  -5   8   6       45.52       44.39      7.40 o 
  -4   8   6        7.00        9.59      2.02 o 
  -3   8   6       38.64       39.50      4.29 o 
  -2   8   6       28.46       26.01      2.14 o 
  -1   8   6       59.49       66.59      4.87 o 
   0   8   6        8.40        6.84      1.78 o 
   1   8   6        6.09        8.06      2.71 o 
   2   8   6       42.00       34.84      3.84 o 
   3   8   6       28.43       30.82      4.42 o 
   4   8   6       49.49       72.19     26.79 o 
   5   8   6        0.02        1.32      3.12 o 
   6   8   6        0.43       -1.26      3.71 o 
  -8   9   6       52.72       51.45     18.51 o 
  -7   9   6        7.08        5.94      2.58 o 
  -6   9   6       14.92       12.42      2.47 o 
  -5   9   6        0.28       -0.98      1.78 o 
  -4   9   6       64.19       70.08      7.70 o 
  -3   9   6       14.55       16.73      3.08 o 
  -2   9   6      121.85      143.35      8.75 o 
  -1   9   6        0.13       -1.74      1.66 o 
   0   9   6        0.28        0.83      2.26 o 
   1   9   6       38.04       34.16      3.83 o 
   2   9   6       31.41       35.90      4.33 o 
   3   9   6       23.00       22.60      5.27 o 
   4   9   6       14.25       23.90      4.85 o 
   5   9   6        0.83        1.82      3.83 o 
  -7  10   6        0.00       -0.74      2.36 o 
  -6  10   6       21.04       17.06      3.00 o 
  -5  10   6        2.86        1.86      2.25 o 
  -4  10   6        0.69       -1.00      2.63 o 
  -3  10   6       23.74       19.55      2.64 o 
  -2  10   6        1.01        0.99      1.95 o 
  -1  10   6        0.17        0.71      2.51 o 
   0  10   6        2.43        0.41      2.50 o 
   1  10   6       11.71       16.32      3.97 o 
   2  10   6       14.13       18.89      3.74 o 
   3  10   6       59.11       84.57      6.87 o 
   4  10   6       27.26       37.89      5.31 o 
   5  10   6        0.52        3.11      4.25 o 
  -6  11   6        0.20        0.87      2.59 o 
  -5  11   6        6.87        2.99      5.22 o 
  -4  11   6        0.03       -1.28      2.96 o 
  -3  11   6       52.76       40.98      4.74 o 
  -2  11   6       20.05       16.92      2.81 o 
  -1  11   6       61.72       73.08      5.90 o 
   0  11   6        2.06        3.36      3.00 o 
   1  11   6       27.32       32.35      4.30 o 
   2  11   6       10.55       12.76      3.96 o 
   3  11   6        7.08       12.18      4.08 o 
   4  11   6       10.59       16.00      4.85 o 
  -5  12   6        0.21       -0.53      3.56 o 
  -4  12   6       21.94       20.64      9.95 o 
  -3  12   6       26.28       26.21      4.45 o 
  -2  12   6        2.99        4.33      3.01 o 
  -1  12   6       20.85       25.03      4.07 o 
   0  12   6       19.42       21.22      4.07 o 
   1  12   6        8.32       11.89      3.73 o 
   2  12   6        9.04        9.56      3.99 o 
   3  12   6        0.01        2.32      5.10 o 
  -4  13   6        4.56        3.70      3.47 o 
  -3  13   6        6.13        3.48      5.84 o 
  -2  13   6        9.48       13.03      4.47 o 
  -1  13   6        8.36       11.62      3.62 o 
   0  13   6        0.04        3.00      3.62 o 
   1  13   6        0.41        3.24      3.22 o 
 -10   1   7       57.28       68.94      9.21 o 
  -9   1   7      100.58      115.98     10.81 o 
  -8   1   7      356.48      293.19     48.13 o 
  -7   1   7       80.96       88.90     12.74 o 
  -6   1   7      602.33      611.91     34.66 o 
  -5   1   7      137.29      155.53      7.87 o 
  -4   1   7      101.80      122.65      8.01 o 
  -3   1   7      432.46      441.67     31.52 o 
  -2   1   7      342.31      376.03      7.26 o 
  -1   1   7        7.02        3.20      0.80 o 
   0   1   7      125.51      117.00      2.29 o 
   1   1   7       17.29       10.30      1.18 o 
   2   1   7       73.94       78.85      2.94 o 
   3   1   7        0.51        1.00      1.34 o 
   4   1   7       38.05       47.58      4.15 o 
   5   1   7      216.36      208.76      6.27 o 
   6   1   7        1.54        2.55      3.14 o 
   7   1   7        0.03        0.25      4.38 o 
 -10   2   7       21.67       30.90      7.33 o 
  -9   2   7        2.00        0.95      1.62 o 
  -8   2   7       76.99       62.80     20.79 o 
  -7   2   7      221.25      184.84     34.86 o 
  -6   2   7       39.35       37.09      5.85 o 
  -5   2   7       17.53       16.84      2.19 o 
  -4   2   7        8.29       11.09      1.69 o 
  -3   2   7        6.76        2.82      1.02 o 
  -2   2   7       94.04      115.70      2.73 o 
  -1   2   7      496.10      492.13      4.90 o 
   0   2   7      257.04      255.29     16.30 o 
   1   2   7      382.35      433.55     28.65 o 
   2   2   7       26.23       34.22      2.10 o 
   3   2   7      451.62      512.56     40.30 o 
   4   2   7      139.44      125.99      4.37 o 
   5   2   7      300.30      323.69     11.53 o 
   6   2   7       24.79       23.38      4.34 o 
   7   2   7       42.06       46.96      6.18 o 
 -10   3   7        1.26        5.80      4.87 o 
  -9   3   7        0.00        1.89      1.50 o 
  -8   3   7       18.98       10.69      2.29 o 
  -7   3   7        2.84        1.64      2.95 o 
  -6   3   7      338.03      288.72     43.77 o 
  -5   3   7      747.28      802.07     88.83 o 
  -4   3   7      267.22      262.40     28.12 o 
  -3   3   7      236.30      277.33      4.73 o 
  -2   3   7        0.28        4.33      0.89 o 
  -1   3   7      107.29      103.39     13.76 o 
   0   3   7        8.19        8.67      1.04 o 
   1   3   7      228.58      260.56     20.43 o 
   2   3   7       32.67       34.70      3.17 o 
   3   3   7       55.10       54.57      8.30 o 
   4   3   7        6.94       10.49      3.02 o 
   5   3   7      128.47      113.67      6.89 o 
   6   3   7        0.05       -1.59      2.80 o 
   7   3   7       39.32       58.80     39.23 o 
 -10   4   7        4.20        3.68      3.04 o 
  -9   4   7       12.32        8.06      3.92 o 
  -8   4   7       23.40       16.94      4.18 o 
  -7   4   7       66.64       53.85     20.90 o 
  -6   4   7      517.49      419.87     84.19 o 
  -5   4   7       41.46       37.73      4.32 o 
  -4   4   7        1.52        2.43      1.12 o 
  -3   4   7        2.63        5.28      1.22 o 
  -2   4   7      223.61      196.59     30.42 o 
  -1   4   7      173.08      179.11      3.51 o 
   0   4   7      735.71      748.65     15.69 o 
   1   4   7        0.68        0.96      1.12 o 
   2   4   7      178.11      157.10     18.09 o 
   3   4   7       26.02       30.42      5.68 o 
   4   4   7       36.13       42.02     13.29 o 
   5   4   7       31.28       38.54     11.81 o 
   6   4   7        2.21        4.14      7.79 o 
   7   4   7        5.63        8.46      7.84 o 
 -10   5   7       51.82       38.35     18.44 o 
  -9   5   7       32.36       21.89     11.20 o 
  -8   5   7       35.37       29.84     10.14 o 
  -7   5   7       46.43       33.47     11.83 o 
  -6   5   7      191.40      154.40     33.69 o 
  -5   5   7     1563.53     1397.95    198.66 o 
  -4   5   7      270.39      260.76      4.82 o 
  -3   5   7      106.45       90.04     22.93 o 
  -2   5   7      620.01      669.83      9.62 o 
  -1   5   7        7.50        8.18      2.51 o 
   0   5   7      395.73      377.25     19.61 o 
   1   5   7      215.76      209.09     10.08 o 
   2   5   7       10.78        9.29      1.69 o 
   3   5   7       91.97      113.83     17.79 o 
   4   5   7       19.58       29.06     12.78 o 
   5   5   7        2.62        9.74      4.00 o 
   6   5   7      173.06      241.86    123.61 o 
   7   5   7       29.13       51.23     27.70 o 
  -9   6   7        9.15        6.82      4.78 o 
  -8   6   7        8.55        3.12      2.18 o 
  -7   6   7       38.47       30.13      8.56 o 
  -6   6   7       14.78        8.32      5.08 o 
  -5   6   7        1.38       -1.53      1.94 o 
  -4   6   7        3.06        1.80      1.38 o 
  -3   6   7        2.43        7.83      1.33 o 
  -2   6   7       27.11       30.69      1.79 o 
  -1   6   7        0.88        3.20      1.24 o 
   0   6   7       42.48       49.77      2.56 o 
   1   6   7      354.34      337.80     13.11 o 
   2   6   7       76.62       73.61      4.57 o 
   3   6   7       11.54       16.75      5.80 o 
   4   6   7        1.33        5.64      3.58 o 
   5   6   7       94.09      134.76     51.35 o 
   6   6   7       96.84      143.60     92.26 o 
  -9   7   7        9.50        8.95      2.38 o 
  -8   7   7        0.37        1.77      1.99 o 
  -7   7   7        1.14        0.87      1.80 o 
  -6   7   7        0.61       -0.16      1.95 o 
  -5   7   7        5.60        3.50      1.88 o 
  -4   7   7       43.53       47.46      3.05 o 
  -3   7   7       11.00       11.63      1.83 o 
  -2   7   7      100.04      110.69      3.13 o 
  -1   7   7        8.80        9.40      1.65 o 
   0   7   7      926.08      915.30     28.64 o 
   1   7   7      381.47      377.33      8.33 o 
   2   7   7       91.27      109.49     10.74 o 
   3   7   7       10.02       10.15      3.42 o 
   4   7   7        2.12        4.95      5.13 o 
   5   7   7        5.42        7.51      6.87 o 
   6   7   7        0.08       -1.08      3.96 o 
  -8   8   7       41.32       27.24      9.49 o 
  -7   8   7       55.00       37.16     10.18 o 
  -6   8   7        0.42        1.06      2.25 o 
  -5   8   7        7.85        9.73      3.07 o 
  -4   8   7        0.61       -0.47      1.54 o 
  -3   8   7       33.49       40.96      3.08 o 
  -2   8   7       50.53       54.17      3.34 o 
  -1   8   7      443.40      482.93     22.62 o 
   0   8   7      791.54      737.56     33.56 o 
   1   8   7        0.94        0.95      2.26 o 
   2   8   7        0.87        1.48      2.46 o 
   3   8   7       47.43       60.03      9.46 o 
   4   8   7       11.25       14.82      6.82 o 
   5   8   7       28.73       49.68     24.84 o 
  -8   9   7       12.44       10.53      3.25 o 
  -7   9   7       13.90       15.77      5.87 o 
  -6   9   7        0.29        0.14      2.43 o 
  -5   9   7      112.61      101.23     13.11 o 
  -4   9   7        0.26       -0.41      1.77 o 
  -3   9   7       25.93       26.58      3.70 o 
  -2   9   7       54.92       60.95      4.73 o 
  -1   9   7        3.06        2.91      2.05 o 
   0   9   7        9.95        6.34      2.99 o 
   1   9   7       55.52       63.55      8.93 o 
   2   9   7        1.95        0.78      2.56 o 
   3   9   7       85.06       96.72      7.51 o 
   4   9   7        4.51       10.27      4.14 o 
   5   9   7        0.01       -1.76      4.35 o 
  -7  10   7       57.13       47.51     10.83 o 
  -6  10   7       36.19       23.78      4.48 o 
  -5  10   7        9.98       11.65      2.78 o 
  -4  10   7       14.59       12.49      3.99 o 
  -3  10   7       21.03       12.21      3.29 o 
  -2  10   7        0.02       -0.13      2.25 o 
  -1  10   7       10.05       11.30      3.25 o 
   0  10   7       17.58       20.05      3.43 o 
   1  10   7       29.99       24.56      4.18 o 
   2  10   7        1.71        2.22      3.13 o 
   3  10   7        7.13        3.98      3.36 o 
   4  10   7       13.00       10.13      4.12 o 
  -6  11   7        1.78       -0.63      2.86 o 
  -5  11   7       20.17       22.71      9.02 o 
  -4  11   7       26.72       24.86      4.36 o 
  -3  11   7       13.92       18.63      4.18 o 
  -2  11   7       18.50       19.48      5.80 o 
  -1  11   7       18.98       22.07      5.15 o 
   0  11   7        1.96        3.16      3.03 o 
   1  11   7        1.99        4.65      3.37 o 
   2  11   7        2.81        5.37      3.49 o 
   3  11   7        0.11       -3.05      3.08 o 
  -5  12   7        1.05        3.01      3.71 o 
  -4  12   7        0.83        2.07      3.80 o 
  -3  12   7       15.04       14.30      4.59 o 
  -2  12   7        0.27       -2.27      5.43 o 
  -1  12   7        5.88        9.69      3.75 o 
   0  12   7        2.17        0.58      2.83 o 
   1  12   7        0.37       -2.36      3.13 o 
   2  12   7        4.89        7.03      4.27 o 
  -3  13   7        3.55        2.46      5.84 o 
  -2  13   7       10.47       11.97      5.84 o 
  -1  13   7       11.98       18.09      4.57 o 
   0  13   7        7.03        8.55      3.59 o 
 -10   0   8        5.37        8.21      7.14 o 
  -9   0   8       26.72       17.35      5.29 o 
  -8   0   8       40.48       38.74      5.10 o 
  -7   0   8        5.46       10.58      3.25 o 
  -6   0   8      113.18      131.97      8.91 o 
  -5   0   8      165.50      140.81      7.99 o 
  -4   0   8      606.86      677.66     18.97 o 
  -3   0   8       37.86       27.38      3.80 o 
  -2   0   8     4064.07     4309.74    223.87 o 
  -1   0   8     2445.16     2475.33     19.58 o 
   0   0   8      410.94      408.40      8.01 o 
   1   0   8      219.46      207.57      6.04 o 
   2   0   8      138.92      134.10      5.62 o 
   3   0   8      145.71      177.13      7.10 o 
   4   0   8      290.97      313.47     10.18 o 
   5   0   8       23.49       26.81      4.27 o 
   6   0   8        0.89       -4.13      3.66 o 
   7   0   8       11.95        9.74      7.42 o 
 -10   1   8       18.01       28.28      5.44 o 
  -9   1   8       95.09      106.09     10.12 o 
  -8   1   8       13.85       10.57      3.71 o 
  -7   1   8      156.56      161.96      7.50 o 
  -6   1   8       29.05       30.32      2.86 o 
  -5   1   8       90.73      102.80      5.61 o 
  -4   1   8       15.33       14.05      2.18 o 
  -3   1   8      329.05      351.07     12.51 o 
  -2   1   8       47.21       40.95      3.39 o 
  -1   1   8      720.59      691.96     44.50 o 
   0   1   8        0.22       -0.77      0.92 o 
   1   1   8        4.30        4.27      1.13 o 
   2   1   8      106.38      106.15      6.20 o 
   3   1   8       15.45       16.17      1.95 o 
   4   1   8        0.27       -0.72      1.67 o 
   5   1   8        6.12        6.59      2.53 o 
   6   1   8        1.42        3.30      2.83 o 
   7   1   8        0.70       -0.09      4.07 o 
 -10   2   8        3.20        3.48      5.38 o 
  -9   2   8        0.86        1.64      2.50 o 
  -8   2   8       16.37       13.55      3.25 o 
  -7   2   8        9.69        5.42      2.47 o 
  -6   2   8      209.74      205.60     14.86 o 
  -5   2   8       34.25       44.84      6.82 o 
  -4   2   8       51.03       54.06      3.32 o 
  -3   2   8       15.67       14.97      1.47 o 
  -2   2   8       79.71       64.97      6.90 o 
  -1   2   8      151.14      133.12      5.70 o 
   0   2   8       17.71       16.32      1.43 o 
   1   2   8      347.51      359.60     32.22 o 
   2   2   8       30.41       25.82      1.95 o 
   3   2   8        2.37        1.83      1.39 o 
   4   2   8      132.53      133.62     12.42 o 
   5   2   8      121.73      124.06      7.79 o 
   6   2   8        0.08       -0.30      3.11 o 
   7   2   8        1.05        1.71      3.91 o 
 -10   3   8       38.26       57.99      8.03 o 
  -9   3   8        8.15        8.55      2.11 o 
  -8   3   8        1.72        1.78      2.04 o 
  -7   3   8      213.97      204.02     15.86 o 
  -6   3   8     1356.74     1671.53    231.71 o 
  -5   3   8       40.43       44.91      3.09 o 
  -4   3   8      101.34      100.13      3.99 o 
  -3   3   8      459.92      484.16     20.02 o 
  -2   3   8      209.10      166.56      9.41 o 
  -1   3   8       33.04       30.92      1.65 o 
   0   3   8      131.02      107.24      3.18 o 
   1   3   8      151.84      154.90     16.68 o 
   2   3   8      180.32      179.20      9.32 o 
   3   3   8       60.54       68.58     11.00 o 
   4   3   8        3.25        6.27      2.51 o 
   5   3   8        0.20        1.13      4.48 o 
   6   3   8        4.19        9.22      4.58 o 
   7   3   8       10.19       17.13      6.13 o 
 -10   4   8        0.01       -0.12      1.88 o 
  -9   4   8        6.78        4.84      2.16 o 
  -8   4   8        1.73        1.02      1.57 o 
  -7   4   8        3.97        4.83      2.18 o 
  -6   4   8      388.49      353.57     39.22 o 
  -5   4   8      321.54      372.45     10.88 o 
  -4   4   8        5.06        5.71      1.64 o 
  -3   4   8       16.85       21.98      1.74 o 
  -2   4   8        6.44        6.03      1.04 o 
  -1   4   8      186.70      190.68      6.48 o 
   0   4   8      139.94      139.52      3.94 o 
   1   4   8      384.41      386.04     39.32 o 
   2   4   8      627.90      652.10     49.19 o 
   3   4   8      198.11      245.92     49.56 o 
   4   4   8       49.72       60.32     17.88 o 
   5   4   8        7.36       17.61      7.17 o 
   6   4   8       42.72       37.97     27.23 o 
 -10   5   8        1.65        1.72      2.23 o 
  -9   5   8        7.12        5.37      3.53 o 
  -8   5   8        6.30        5.27      1.96 o 
  -7   5   8        6.26        6.06      2.95 o 
  -6   5   8       62.54       63.11     10.16 o 
  -5   5   8        1.22        0.74      2.37 o 
  -4   5   8      107.75      106.23      6.08 o 
  -3   5   8       14.93       13.58      1.46 o 
  -2   5   8       11.54       13.22      1.28 o 
  -1   5   8      257.58      225.24      6.57 o 
   0   5   8      363.55      372.17     10.38 o 
   1   5   8       63.95       66.09      3.41 o 
   2   5   8        0.71        1.62      1.43 o 
   3   5   8       24.00       33.05      6.63 o 
   4   5   8       13.11       17.26     11.64 o 
   5   5   8       60.73       79.97     40.07 o 
   6   5   8       21.89       34.79     11.55 o 
  -9   6   8        0.08        0.74      1.71 o 
  -8   6   8        0.26        0.68      1.50 o 
  -7   6   8        4.66        0.10      1.92 o 
  -6   6   8       20.50       19.87      3.43 o 
  -5   6   8        0.06       -1.85      2.09 o 
  -4   6   8      129.16      143.30     13.80 o 
  -3   6   8       87.06      103.75     10.54 o 
  -2   6   8       79.46       78.21      3.55 o 
  -1   6   8       92.77      107.28      6.29 o 
   0   6   8      142.49      136.48      7.59 o 
   1   6   8       46.87       41.25      4.16 o 
   2   6   8      111.25      120.22     13.59 o 
   3   6   8       26.54       43.75      8.88 o 
   4   6   8       20.72       26.91     11.88 o 
   5   6   8        6.57       11.85      6.22 o 
   6   6   8        6.57       15.79      6.91 o 
  -9   7   8        7.08        5.64      2.34 o 
  -8   7   8       48.15       43.68     14.99 o 
  -7   7   8        0.01       -0.63      1.68 o 
  -6   7   8      142.48      119.37     43.13 o 
  -5   7   8        6.92        6.26      2.38 o 
  -4   7   8       33.73       38.78      5.24 o 
  -3   7   8      124.92      117.42      3.81 o 
  -2   7   8      286.05      322.62      6.21 o 
  -1   7   8      479.54      467.89     15.81 o 
   0   7   8      250.83      229.11      6.25 o 
   1   7   8       58.46       59.23      3.74 o 
   2   7   8       13.07       11.11      3.42 o 
   3   7   8        4.25        6.04      4.17 o 
   4   7   8       12.67       11.42      4.59 o 
   5   7   8       12.42       21.49     11.11 o 
  -8   8   8        3.99        4.09      4.57 o 
  -7   8   8        0.21        0.96      2.20 o 
  -6   8   8        1.79        2.24      2.65 o 
  -5   8   8        4.14        2.97      2.46 o 
  -4   8   8        1.35        0.46      2.57 o 
  -3   8   8       79.27       64.36      4.86 o 
  -2   8   8       21.43       18.18      2.32 o 
  -1   8   8      353.19      359.00      6.94 o 
   0   8   8       30.24       30.16      2.53 o 
   1   8   8       10.49       15.33      3.07 o 
   2   8   8        5.23        8.58      3.64 o 
   3   8   8        6.30       13.51      4.22 o 
   4   8   8        0.44       -0.02      3.65 o 
   5   8   8        0.01        1.09      4.48 o 
  -7   9   8       94.56       79.48     25.13 o 
  -6   9   8       87.60       70.17     15.50 o 
  -5   9   8        5.90        8.24      2.94 o 
  -4   9   8        0.02       -1.11      2.05 o 
  -3   9   8        9.96        7.95      3.13 o 
  -2   9   8       46.98       46.76      4.54 o 
  -1   9   8        9.46        7.81      2.41 o 
   0   9   8        9.42       11.76      3.29 o 
   1   9   8       14.10       14.65      3.23 o 
   2   9   8        2.52        3.12      2.78 o 
   3   9   8        1.19        2.41      3.25 o 
   4   9   8        0.11        0.06      3.81 o 
  -7  10   8      107.75       88.89     27.80 o 
  -6  10   8       16.08       17.86      4.94 o 
  -5  10   8        9.86       10.85      4.89 o 
  -4  10   8       46.28       47.83      8.91 o 
  -3  10   8        9.83       14.17      3.99 o 
  -2  10   8        7.09        9.23      3.74 o 
  -1  10   8      101.43      129.78     17.57 o 
   0  10   8       11.20       10.76      3.46 o 
   1  10   8        8.98       12.50      4.50 o 
   2  10   8       18.29       22.25      4.50 o 
   3  10   8        5.35        5.02      4.00 o 
   4  10   8        3.92        3.57      6.03 o 
  -6  11   8        7.51        7.55      2.97 o 
  -5  11   8        8.81        6.96      4.82 o 
  -4  11   8        7.32        3.89      3.85 o 
  -3  11   8       43.99       47.47      5.96 o 
  -2  11   8        9.88        8.67      5.43 o 
  -1  11   8       26.57       30.66      4.46 o 
   0  11   8        1.54        1.60      3.02 o 
   1  11   8        0.09        3.56      3.36 o 
   2  11   8        3.47        6.85      4.25 o 
   3  11   8        2.72        8.58      6.35 o 
  -5  12   8        7.08        3.76      4.69 o 
  -4  12   8        0.14        0.55      4.90 o 
  -3  12   8        5.32        9.65      7.00 o 
  -2  12   8        9.64       10.07      5.71 o 
  -1  12   8       10.29       16.47      6.49 o 
   0  12   8        0.35       -2.02      3.44 o 
   1  12   8        1.44        2.50      3.64 o 
 -10   1   9       98.43      141.75      9.46 o 
  -9   1   9       30.59       35.03      6.59 o 
  -8   1   9       92.78       81.50      5.88 o 
  -7   1   9      287.00      304.97      9.80 o 
  -6   1   9        0.03        2.81      2.60 o 
  -5   1   9       11.11       10.09      1.89 o 
  -4   1   9       21.16       27.96      6.70 o 
  -3   1   9      215.01      239.07     25.90 o 
  -2   1   9      595.70      630.07     56.64 o 
  -1   1   9       68.32       70.16      4.20 o 
   0   1   9        1.90        1.95      0.92 o 
   1   1   9       44.81       43.61      2.25 o 
   2   1   9        3.20        3.62      1.36 o 
   3   1   9       35.41       32.06      2.54 o 
   4   1   9        2.99        5.24      1.88 o 
   5   1   9      153.58      128.90      6.24 o 
   6   1   9       12.47       14.24      4.07 o 
 -10   2   9       15.42       19.20      6.59 o 
  -9   2   9        0.10        0.06      2.02 o 
  -8   2   9      242.74      231.79      9.67 o 
  -7   2   9       46.71       49.22      4.64 o 
  -6   2   9      515.50      558.73     54.85 o 
  -5   2   9      320.79      307.35     19.18 o 
  -4   2   9      182.09      172.91     10.47 o 
  -3   2   9       10.11       10.56      1.73 o 
  -2   2   9      686.83      733.30     30.36 o 
  -1   2   9       15.50       15.58      1.31 o 
   0   2   9      512.63      437.50     44.31 o 
   1   2   9      172.80      180.88     18.60 o 
   2   2   9       78.21       73.72      3.16 o 
   3   2   9       58.48       67.27      4.04 o 
   4   2   9       56.01       65.00      8.47 o 
   5   2   9        4.01        7.02      2.74 o 
   6   2   9        3.54        2.55      3.28 o 
 -10   3   9        2.10        1.39      4.36 o 
  -9   3   9        2.86        1.79      2.88 o 
  -8   3   9        2.77        3.18      2.14 o 
  -7   3   9        0.36       -0.29      2.22 o 
  -6   3   9       46.69       53.40      3.86 o 
  -5   3   9       94.60      100.18      4.56 o 
  -4   3   9        6.21        7.07      1.69 o 
  -3   3   9        7.26       11.25      1.79 o 
  -2   3   9      173.88      174.60      6.11 o 
  -1   3   9       23.74       16.67      3.46 o 
   0   3   9       55.38       48.82      6.23 o 
   1   3   9      396.66      413.07     48.41 o 
   2   3   9      191.03      188.42     15.43 o 
   3   3   9       92.43       92.97      9.46 o 
   4   3   9        4.80        3.75      2.40 o 
   5   3   9        0.10       -3.16      3.55 o 
   6   3   9        2.05        3.81      4.95 o 
 -10   4   9        5.12        2.23      3.20 o 
  -9   4   9       48.59       47.68      4.97 o 
  -8   4   9        2.89        2.14      2.86 o 
  -7   4   9        2.49        3.59      2.67 o 
  -6   4   9       14.78       13.27      3.22 o 
  -5   4   9       67.89       76.74      4.13 o 
  -4   4   9       10.87       13.82      2.02 o 
  -3   4   9       62.22       60.98      9.28 o 
  -2   4   9      279.55      271.82     24.50 o 
  -1   4   9      133.06      146.44      7.01 o 
   0   4   9      195.68      173.95      8.02 o 
   1   4   9      709.37      758.69     51.05 o 
   2   4   9       13.99       11.70      2.04 o 
   3   4   9        9.96       13.65      3.87 o 
   4   4   9       30.08       29.20      4.09 o 
   5   4   9        6.66        4.48      3.96 o 
   6   4   9        0.51       -3.62      4.13 o 
  -9   5   9       51.31       46.25     15.45 o 
  -8   5   9       81.76       65.79     17.89 o 
  -7   5   9      153.39      152.17      7.87 o 
  -6   5   9       40.12       43.73      4.80 o 
  -5   5   9        8.31        6.94      2.79 o 
  -4   5   9      271.58      284.78      6.69 o 
  -3   5   9       81.92       72.83      3.27 o 
  -2   5   9       81.77       71.13      4.96 o 
  -1   5   9       20.48       23.57      1.92 o 
   0   5   9       54.72       60.14      4.19 o 
   1   5   9      296.77      298.26     25.10 o 
   2   5   9      115.09      102.26     16.38 o 
   3   5   9        7.14        6.14      2.56 o 
   4   5   9       25.33       39.67     13.78 o 
   5   5   9       26.22       30.59     23.29 o 
   6   5   9       11.55       13.11     11.67 o 
  -9   6   9       13.41       15.87      6.08 o 
  -8   6   9        5.48        5.08      2.36 o 
  -7   6   9        1.08       -0.64      1.89 o 
  -6   6   9        0.93        2.29      2.72 o 
  -5   6   9      206.98      198.81     11.91 o 
  -4   6   9       61.21       72.79      5.18 o 
  -3   6   9       17.06       16.61      1.88 o 
  -2   6   9       12.42       16.93      1.67 o 
  -1   6   9      124.40      120.71      4.68 o 
   0   6   9       48.79       61.49      3.03 o 
   1   6   9       54.50       53.06      5.45 o 
   2   6   9        1.21        0.15      1.77 o 
   3   6   9       82.86      103.00     16.23 o 
   4   6   9        6.76        7.34      4.80 o 
   5   6   9        0.01       -0.61      4.39 o 
  -8   7   9        0.02       -0.17      1.97 o 
  -7   7   9        7.10        5.42      2.57 o 
  -6   7   9        1.59       -1.86      2.69 o 
  -5   7   9        0.12       -0.51      2.83 o 
  -4   7   9      153.71      144.68     11.89 o 
  -3   7   9        5.19        4.86      1.57 o 
  -2   7   9        1.05       -0.52      1.25 o 
  -1   7   9       95.97       94.90      3.83 o 
   0   7   9        5.98        7.19      1.68 o 
   1   7   9       51.14       46.72      4.27 o 
   2   7   9        7.22        8.61      2.66 o 
   3   7   9       23.36       26.79     10.99 o 
   4   7   9        0.02       -2.15      3.58 o 
   5   7   9        3.07        4.87      4.37 o 
  -8   8   9        0.67       -0.84      2.02 o 
  -7   8   9        4.12        7.76      2.98 o 
  -6   8   9        5.67        5.19      2.78 o 
  -5   8   9      132.00      158.88     25.46 o 
  -4   8   9        7.99        7.67      2.81 o 
  -3   8   9        0.21       -0.06      2.11 o 
  -2   8   9        4.56        8.64      2.63 o 
  -1   8   9        3.94        7.01      2.09 o 
   0   8   9        1.79        5.56      2.02 o 
   1   8   9       91.71       98.99      5.12 o 
   2   8   9       12.62       16.55      4.14 o 
   3   8   9       64.96       86.48     13.69 o 
   4   8   9       24.13       34.43     10.44 o 
  -7   9   9       46.89       40.69     13.90 o 
  -6   9   9       35.24       31.89      4.20 o 
  -5   9   9       24.90       26.67      4.45 o 
  -4   9   9       15.00       12.39      3.16 o 
  -3   9   9        0.13        1.02      3.07 o 
  -2   9   9       26.65       28.21      3.99 o 
  -1   9   9       68.91       65.60      4.15 o 
   0   9   9       72.55       77.18      5.84 o 
   1   9   9        3.08        4.87      3.16 o 
   2   9   9        9.89        5.17      3.33 o 
   3   9   9        0.61        2.91      3.67 o 
   4   9   9        1.59        7.94      4.69 o 
  -6  10   9        0.14       -2.09      3.00 o 
  -5  10   9        0.45       -1.11      3.48 o 
  -4  10   9       12.25       10.13      3.85 o 
  -3  10   9        8.82       11.24      3.93 o 
  -2  10   9        7.07       10.42      3.76 o 
  -1  10   9       22.28       21.85      5.94 o 
   0  10   9       77.50       72.25      5.84 o 
   1  10   9        5.05        8.73      3.55 o 
   2  10   9        0.51        0.00      3.62 o 
   3  10   9       33.47       46.38     10.42 o 
  -5  11   9        2.80        1.53      6.82 o 
  -4  11   9        1.52        0.42      4.78 o 
  -3  11   9        0.29        1.25      6.35 o 
  -2  11   9        0.17       -2.23      5.89 o 
  -1  11   9       43.91       50.76      7.33 o 
   0  11   9       39.15       43.14      6.50 o 
   1  11   9        2.01        3.07      3.45 o 
   2  11   9        0.30        5.03      4.39 o 
  -4  12   9        2.53        2.55      5.52 o 
  -3  12   9       10.19       13.13      6.26 o 
  -2  12   9        2.20        3.15      5.89 o 
  -1  12   9        1.23        3.66      4.87 o 
   0  12   9        8.76       16.19      6.22 o 
 -10   0  10        9.95       20.09      6.77 o 
  -9   0  10        1.82        0.79      4.68 o 
  -8   0  10        1.74        3.57      2.60 o 
  -7   0  10       62.89       62.83      7.52 o 
  -6   0  10     1648.11     2022.11     39.55 o 
  -5   0  10       91.86      103.27      8.35 o 
  -4   0  10      225.82      263.24     12.64 o 
  -3   0  10      338.88      359.45     13.44 o 
  -2   0  10       71.02       47.85      4.46 o 
  -1   0  10      395.99      365.93      7.77 o 
   0   0  10      233.37      192.49      5.81 o 
   1   0  10      179.33      140.90      5.29 o 
   2   0  10      177.02      188.76      7.38 o 
   3   0  10       95.14      120.44      6.82 o 
   4   0  10      187.48      218.51      9.61 o 
   5   0  10      154.39      193.35      9.93 o 
   6   0  10        7.45       10.39      5.29 o 
 -10   1  10       13.15       17.18      4.67 o 
  -9   1  10        0.34        0.97      5.94 o 
  -8   1  10      115.10      113.41      6.99 o 
  -7   1  10       29.25       39.90      6.08 o 
  -6   1  10      696.74      782.68     13.37 o 
  -5   1  10      145.37      164.72      6.00 o 
  -4   1  10       44.60       43.27      3.13 o 
  -3   1  10      111.31      136.27     12.46 o 
  -2   1  10       13.46       12.61      2.37 o 
  -1   1  10      157.29      148.03      8.24 o 
   0   1  10        0.01       -0.75      0.98 o 
   1   1  10       65.00       51.88      2.51 o 
   2   1  10        0.00       -1.24      1.25 o 
   3   1  10        5.26        6.58      1.97 o 
   4   1  10       37.11       36.64      3.09 o 
   5   1  10        4.24        5.62      2.63 o 
   6   1  10        2.54       -1.33      3.35 o 
 -10   2  10        2.24        7.84      5.24 o 
  -9   2  10        1.74       -0.01      2.21 o 
  -8   2  10        0.21       -0.78      2.42 o 
  -7   2  10        0.23        0.81      2.49 o 
  -6   2  10      473.40      520.14     31.49 o 
  -5   2  10      373.20      420.89     45.94 o 
  -4   2  10      127.05      128.96      4.93 o 
  -3   2  10       35.09       39.81      4.83 o 
  -2   2  10      247.71      217.34     21.82 o 
  -1   2  10       36.25       38.28      4.76 o 
   0   2  10      224.45      203.89     32.44 o 
   1   2  10        9.91        8.81      1.80 o 
   2   2  10        2.30        2.45      1.37 o 
   3   2  10        1.04        2.15      1.67 o 
   4   2  10       29.64       30.51      3.50 o 
   5   2  10        0.00        0.46      2.39 o 
   6   2  10        5.56        3.51      3.49 o 
  -9   3  10       64.27       52.57      5.28 o 
  -8   3  10       83.13       80.06      9.56 o 
  -7   3  10       53.04       54.22      5.05 o 
  -6   3  10       59.88       69.23      4.26 o 
  -5   3  10       89.66      100.81      4.61 o 
  -4   3  10        4.14        2.71      1.51 o 
  -3   3  10       10.08       14.85      2.11 o 
  -2   3  10       68.83       72.17      3.28 o 
  -1   3  10      140.88      113.11     14.65 o 
   0   3  10      166.48      155.20     13.78 o 
   1   3  10       12.49       13.49      2.44 o 
   2   3  10       68.81       65.95     11.42 o 
   3   3  10       15.05       18.54      2.86 o 
   4   3  10       14.43       20.16      4.28 o 
   5   3  10       61.95       74.29     16.70 o 
   6   3  10        0.98        4.20      4.79 o 
  -9   4  10        3.84        2.63      2.38 o 
  -8   4  10        0.29        1.29      2.45 o 
  -7   4  10        0.45        3.80      2.85 o 
  -6   4  10      148.03      148.27      9.68 o 
  -5   4  10       11.98       13.44      2.38 o 
  -4   4  10       60.67       69.16      9.10 o 
  -3   4  10       44.45       49.23      2.93 o 
  -2   4  10       81.35       82.91      7.22 o 
  -1   4  10      135.73      139.03      8.75 o 
   0   4  10       10.94       11.61      1.76 o 
   1   4  10      271.11      236.80     25.25 o 
   2   4  10        7.41        6.91      2.87 o 
   3   4  10       62.06       82.72     21.55 o 
   4   4  10        0.54        0.19      2.66 o 
   5   4  10        8.70       18.86     15.86 o 
  -9   5  10        5.19        5.13      2.83 o 
  -8   5  10       31.47       27.89      5.92 o 
  -7   5  10       10.89       11.31      3.00 o 
  -6   5  10       16.04       15.61      3.54 o 
  -5   5  10       20.30       11.49      3.07 o 
  -4   5  10       25.48       30.30      2.60 o 
  -3   5  10       49.79       38.55      2.71 o 
  -2   5  10       41.07       39.37      4.32 o 
  -1   5  10       52.06       49.59      3.14 o 
   0   5  10        0.84        2.55      1.42 o 
   1   5  10        2.66        2.34      1.78 o 
   2   5  10        0.36        0.04      2.17 o 
   3   5  10        0.26       -0.71      2.56 o 
   4   5  10        0.29        0.39      3.78 o 
   5   5  10       24.94       33.74      6.67 o 
  -9   6  10        0.32        3.03      3.01 o 
  -8   6  10        4.69        6.08      3.20 o 
  -7   6  10       25.05       27.34      3.72 o 
  -6   6  10       45.41       44.39      4.61 o 
  -5   6  10        0.23       -1.89      2.39 o 
  -4   6  10        0.05        1.04      1.58 o 
  -3   6  10       88.85       86.01      6.15 o 
  -2   6  10      202.14      212.64      6.16 o 
  -1   6  10        0.91        2.66      1.55 o 
   0   6  10      117.18      114.61      4.90 o 
   1   6  10        0.49        0.69      1.38 o 
   2   6  10       52.02       54.34      7.13 o 
   3   6  10       49.69       62.05     14.77 o 
   4   6  10        2.54        5.30      3.88 o 
   5   6  10        0.58        2.45      4.63 o 
  -8   7  10        9.38        9.60      3.71 o 
  -7   7  10       38.13       44.87      5.19 o 
  -6   7  10       50.76       49.64      6.22 o 
  -5   7  10      117.25      113.38      9.00 o 
  -4   7  10        3.04        1.93      2.37 o 
  -3   7  10       11.25       10.68      2.09 o 
  -2   7  10       33.37       33.22      2.96 o 
  -1   7  10       18.35       22.17      2.56 o 
   0   7  10       72.39       78.88      3.63 o 
   1   7  10        1.18       -0.46      1.99 o 
   2   7  10       25.98       38.61      5.10 o 
   3   7  10        0.00        0.14      3.77 o 
   4   7  10        1.48        4.63      4.38 o 
  -7   8  10        3.93        5.09      3.57 o 
  -6   8  10        1.68        1.91      3.02 o 
  -5   8  10        8.47        7.21      3.24 o 
  -4   8  10        9.73        8.70      2.97 o 
  -3   8  10       15.65       11.70      2.86 o 
  -2   8  10        1.09        3.15      1.88 o 
  -1   8  10       25.73       27.62      2.98 o 
   0   8  10       38.02       41.81      4.21 o 
   1   8  10        0.34        0.85      2.25 o 
   2   8  10        0.45        6.19      4.01 o 
   3   8  10        0.14       -0.44      6.19 o 
   4   8  10        2.32        0.59      4.02 o 
  -7   9  10       21.25       24.45      5.00 o 
  -6   9  10        0.28        1.54      3.35 o 
  -5   9  10        1.02       -1.56      2.96 o 
  -4   9  10        0.09       -1.81      2.74 o 
  -3   9  10       10.15        8.35      5.47 o 
  -2   9  10        0.08       -2.01      2.67 o 
  -1   9  10        0.95        6.61      2.74 o 
   0   9  10       53.86       48.85      4.90 o 
   1   9  10        0.41       -0.86      3.09 o 
   2   9  10       10.39       19.23      4.42 o 
   3   9  10       17.15       27.69      8.40 o 
  -6  10  10       14.83       16.94      4.10 o 
  -5  10  10       23.01       29.31      4.71 o 
  -4  10  10        2.77        7.44      3.84 o 
  -3  10  10       41.08       59.43      9.28 o 
  -2  10  10       40.05       42.83      4.91 o 
  -1  10  10      313.11      343.28     16.07 o 
   0  10  10      107.84      108.32      9.75 o 
   1  10  10       14.83       18.42      4.23 o 
   2  10  10       23.69       45.53      6.31 o 
  -5  11  10       14.74       12.90      6.49 o 
  -4  11  10       10.54        7.56      5.57 o 
  -3  11  10       14.55       18.14      7.42 o 
  -2  11  10        0.76        1.44      6.12 o 
  -1  11  10        0.67        2.97      5.75 o 
   0  11  10        0.07        6.91      5.75 o 
   1  11  10       13.58       13.41      6.49 o 
  -9   1  11        6.41        4.92      5.94 o 
  -8   1  11        0.03        1.18      2.45 o 
  -7   1  11      246.49      268.48      8.68 o 
  -6   1  11      130.06      153.49      7.66 o 
  -5   1  11       18.42       22.24      3.04 o 
  -4   1  11        5.06        7.15      1.91 o 
  -3   1  11       66.60       65.09      7.24 o 
  -2   1  11       30.34       27.73      2.87 o 
  -1   1  11        1.33        1.05      2.02 o 
   0   1  11       83.90       62.98      4.71 o 
   1   1  11      310.85      268.98      5.62 o 
   2   1  11       82.91       79.00      3.58 o 
   3   1  11       22.65       17.66      2.43 o 
   4   1  11        1.63        2.06      2.08 o 
   5   1  11        0.01       -1.97      2.72 o 
  -9   2  11       24.75       23.66      3.93 o 
  -8   2  11       16.80       15.45      3.42 o 
  -7   2  11       77.35       80.26     10.74 o 
  -6   2  11        4.23        5.14      2.38 o 
  -5   2  11        1.06        1.05      2.63 o 
  -4   2  11      131.45      134.34      9.49 o 
  -3   2  11      124.76      115.76     10.82 o 
  -2   2  11      848.03      770.21     13.39 o 
  -1   2  11      255.66      221.55     17.38 o 
   0   2  11       47.00       41.52      7.03 o 
   1   2  11      269.97      268.60     19.98 o 
   2   2  11      116.74      129.66     27.76 o 
   3   2  11       13.30       15.12      2.34 o 
   4   2  11       14.37       12.80      2.52 o 
   5   2  11       14.59        5.64      2.57 o 
  -9   3  11       23.86       23.22      3.95 o 
  -8   3  11        3.19        1.66      2.54 o 
  -7   3  11        2.63       -0.71      2.73 o 
  -6   3  11        0.21        0.77      2.02 o 
  -5   3  11       21.62       24.81      2.98 o 
  -4   3  11        1.85        2.09      1.81 o 
  -3   3  11        2.13        1.29      1.42 o 
  -2   3  11       95.07       90.54      7.50 o 
  -1   3  11        0.98       -0.60      1.26 o 
   0   3  11      248.61      246.14     20.84 o 
   1   3  11       34.01       30.49      2.77 o 
   2   3  11        1.97        0.72      1.76 o 
   3   3  11        5.32        6.32      2.90 o 
   4   3  11       10.39       11.14      6.60 o 
   5   3  11        4.24        4.95      3.54 o 
  -9   4  11       17.40       13.96      8.37 o 
  -8   4  11       80.11       79.62      8.28 o 
  -7   4  11        1.60        3.75      2.89 o 
  -6   4  11      129.23      149.45      8.12 o 
  -5   4  11        2.16        0.96      1.79 o 
  -4   4  11       90.66       79.88      4.06 o 
  -3   4  11       91.82       97.91     12.16 o 
  -2   4  11      219.15      195.48      7.10 o 
  -1   4  11        1.28       -1.04      1.39 o 
   0   4  11        0.03       -0.34      1.69 o 
   1   4  11        6.63        7.91      1.81 o 
   2   4  11       36.87       37.08      9.44 o 
   3   4  11        8.32       10.02      3.06 o 
   4   4  11        7.82       13.23      3.69 o 
   5   4  11        0.44        1.08      4.54 o 
  -9   5  11        0.17       -0.69      2.81 o 
  -8   5  11        0.21        0.15      2.71 o 
  -7   5  11        0.82        1.84      2.82 o 
  -6   5  11        4.82        4.65      2.85 o 
  -5   5  11       25.68       20.79      3.66 o 
  -4   5  11       37.80       34.80      5.78 o 
  -3   5  11       32.54       30.16      2.66 o 
  -2   5  11        6.03        5.57      2.34 o 
  -1   5  11        7.60        6.63      1.90 o 
   0   5  11        3.73        5.77      1.80 o 
   1   5  11       87.83       84.48     10.61 o 
   2   5  11        0.65       -0.43      2.31 o 
   3   5  11       14.72       18.69      5.36 o 
   4   5  11       18.04       18.86      7.05 o 
   5   5  11        6.50       12.29      6.40 o 
  -8   6  11        0.10       -0.15      2.93 o 
  -7   6  11        5.04       10.61      3.23 o 
  -6   6  11        3.11        4.30      3.57 o 
  -5   6  11        4.75        3.26      2.87 o 
  -4   6  11        3.08        3.87      1.79 o 
  -3   6  11       12.69       11.43      1.86 o 
  -2   6  11        4.81        9.23      3.66 o 
  -1   6  11       82.75       75.22      6.73 o 
   0   6  11        0.01       -1.08      1.69 o 
   1   6  11       46.59       53.87      6.39 o 
   2   6  11      105.32      112.65     17.18 o 
   3   6  11       47.62       55.91     16.09 o 
   4   6  11        0.33       -1.88      4.04 o 
  -8   7  11        6.04        6.71      3.24 o 
  -7   7  11        0.04       -0.65      2.99 o 
  -6   7  11        4.25        5.09      3.47 o 
  -5   7  11       27.57       18.51      3.75 o 
  -4   7  11       11.69       12.77      3.02 o 
  -3   7  11        2.33        5.40      2.69 o 
  -2   7  11       38.12       44.04      4.36 o 
  -1   7  11       66.40       63.71      4.00 o 
   0   7  11        5.25        5.15      2.01 o 
   1   7  11        7.71       10.53      2.64 o 
   2   7  11        3.27        5.57      2.53 o 
   3   7  11        0.91       -1.22      4.30 o 
   4   7  11        1.46        3.71      5.84 o 
  -7   8  11       52.73       57.79      5.79 o 
  -6   8  11       22.67       29.02      4.70 o 
  -5   8  11       38.93       41.70      4.66 o 
  -4   8  11      135.27      135.36      9.56 o 
  -3   8  11       59.37       48.72      7.38 o 
  -2   8  11       31.21       48.18      4.69 o 
  -1   8  11       35.84       39.86      3.57 o 
   0   8  11        1.29        0.17      2.80 o 
   1   8  11       16.62       23.28      3.95 o 
   2   8  11       17.43       20.94      4.82 o 
   3   8  11        5.18        6.91      4.58 o 
  -6   9  11       19.68       19.39      4.42 o 
  -5   9  11        0.62       -1.64      3.06 o 
  -4   9  11        3.39       -2.48      3.18 o 
  -3   9  11        1.06        3.80      4.82 o 
  -2   9  11       12.99       14.57      3.39 o 
  -1   9  11        3.53        4.09      2.76 o 
   0   9  11        1.16        0.23      3.12 o 
   1   9  11        0.14        1.48      6.12 o 
   2   9  11        1.46        1.91      4.00 o 
  -5  10  11       17.69       15.54      4.22 o 
  -4  10  11        6.75       15.31      6.73 o 
  -3  10  11        0.03       -1.35      3.94 o 
  -1  10  11       20.61       24.46      4.33 o 
   0  10  11       13.01       17.81      6.54 o 
   1  10  11        0.01       -2.92      5.66 o 
  -4  11  11        0.02        1.48      5.33 o 
  -3  11  11        1.08        2.46      4.92 o 
  -1  11  11       17.92       23.06      6.91 o 
  -9   0  12       13.48       13.92      6.40 o 
  -8   0  12      120.99      143.37      8.17 o 
  -7   0  12        0.39        3.02      3.39 o 
  -6   0  12      626.34      821.52     26.63 o 
  -5   0  12      532.12      562.11     19.64 o 
  -4   0  12      146.83      151.21     10.21 o 
  -3   0  12       43.30       44.96      5.06 o 
  -2   0  12      300.78      280.37     12.04 o 
  -1   0  12       14.77       17.63      3.57 o 
   0   0  12      731.36      553.53     15.33 o 
   1   0  12       49.13       42.27      3.57 o 
   2   0  12       32.88       31.04      3.62 o 
   3   0  12        0.20        1.11      2.37 o 
   4   0  12        1.08        2.04      3.11 o 
   5   0  12        7.70        7.38      5.33 o 
  -9   1  12        7.90        9.63      3.71 o 
  -8   1  12        1.83        3.19      3.29 o 
  -7   1  12        0.91        1.98      2.65 o 
  -6   1  12      364.36      402.79     10.26 o 
  -5   1  12       41.57       48.93      4.05 o 
  -4   1  12       12.16       11.31      2.14 o 
  -3   1  12        6.47        6.69      2.10 o 
  -2   1  12        1.27        3.20      2.06 o 
  -1   1  12        1.33       -0.34      1.95 o 
   0   1  12       24.00       19.22      2.56 o 
   1   1  12      144.54      119.33      3.98 o 
   2   1  12        1.22        0.94      1.92 o 
   3   1  12        3.06        4.24      2.23 o 
   4   1  12        1.47        1.37      2.35 o 
   5   1  12       24.49       19.89      4.75 o 
  -9   2  12       14.88       16.10      3.35 o 
  -8   2  12        2.59        3.85      2.86 o 
  -7   2  12       42.45       55.56      4.43 o 
  -6   2  12       84.83       96.91      5.61 o 
  -5   2  12       39.97       43.98      3.69 o 
  -4   2  12        6.98        4.62      2.71 o 
  -3   2  12       18.15       16.36      2.88 o 
  -2   2  12        1.35        2.48      1.92 o 
  -1   2  12        7.68        8.27      2.06 o 
   0   2  12       75.39       76.30     12.46 o 
   1   2  12      225.20      190.85     27.95 o 
   2   2  12       37.82       37.08      6.55 o 
   3   2  12        1.69       -0.72      2.14 o 
   4   2  12        6.94        1.50      3.37 o 
   5   2  12        0.63        0.01      3.98 o 
  -9   3  12       17.75       20.18      6.73 o 
  -8   3  12       23.84       22.01      7.96 o 
  -7   3  12       10.39       17.63      3.87 o 
  -6   3  12       30.57       30.35      3.66 o 
  -5   3  12       19.24       22.30      2.95 o 
  -4   3  12        0.01        0.31      1.77 o 
  -3   3  12        3.00        4.31      2.10 o 
  -2   3  12       13.22       10.19      2.44 o 
  -1   3  12       98.79       85.31      7.73 o 
   0   3  12       74.81       77.44      9.63 o 
   1   3  12        1.27        1.89      1.60 o 
   2   3  12        9.72       11.64      2.59 o 
   3   3  12       43.94       49.56     11.00 o 
   4   3  12       28.01       41.88      9.19 o 
  -9   4  12        3.11       -0.34      2.65 o 
  -8   4  12       78.32       78.23     11.58 o 
  -7   4  12       50.27       57.28      5.62 o 
  -6   4  12       85.14       83.19     14.13 o 
  -5   4  12       24.62       22.63      2.96 o 
  -4   4  12        3.01        5.76      2.15 o 
  -3   4  12       61.01       63.69      4.81 o 
  -2   4  12      104.82       95.83      5.23 o 
  -1   4  12        1.48        0.61      1.85 o 
   0   4  12       10.09       12.20      2.32 o 
   1   4  12       16.73       20.47      2.84 o 
   2   4  12        7.33       11.55      3.59 o 
   3   4  12       17.33       16.46      3.90 o 
   4   4  12        1.45        1.85      3.40 o 
  -8   5  12        2.01        1.96      3.17 o 
  -7   5  12        2.77        1.63      3.00 o 
  -6   5  12        7.55       12.00      3.25 o 
  -5   5  12       30.78       33.06      3.27 o 
  -4   5  12       12.55        7.30      2.06 o 
  -3   5  12        1.40       -2.88      1.92 o 
  -2   5  12       53.87       49.42      4.29 o 
  -1   5  12        4.96        6.06      2.44 o 
   0   5  12       13.25       14.79      2.64 o 
   1   5  12       29.11       29.75      6.89 o 
   2   5  12       10.27        5.39      2.73 o 
   3   5  12       13.06       11.54      3.30 o 
   4   5  12        1.31        0.29      3.18 o 
  -8   6  12       15.87       21.28      5.17 o 
  -7   6  12        6.73       10.80      3.60 o 
  -6   6  12       31.90       35.62      4.64 o 
  -5   6  12       30.19       29.88      4.13 o 
  -4   6  12        5.07        9.78      2.34 o 
  -3   6  12        0.36        2.62      2.63 o 
  -2   6  12        8.90       12.62      3.12 o 
  -1   6  12        4.04        7.94      2.64 o 
   0   6  12        0.20       -0.29      2.01 o 
   1   6  12        2.21        6.65      3.38 o 
   2   6  12       17.26       18.16      3.32 o 
   3   6  12        0.06       -1.92      3.85 o 
  -7   7  12        1.34        4.01      3.62 o 
  -6   7  12        0.00       -1.67      3.51 o 
  -5   7  12        0.31       -0.94      2.71 o 
  -4   7  12       14.12        9.65      5.66 o 
  -3   7  12        4.42        3.65      2.70 o 
  -2   7  12        1.41        3.94      2.73 o 
  -1   7  12       16.46       15.44      3.64 o 
   0   7  12        2.99        4.23      2.21 o 
   1   7  12        4.38        4.74      3.31 o 
   2   7  12        1.69        6.19      2.79 o 
   3   7  12       49.50       82.77     33.29 o 
  -7   8  12        0.58        4.87      5.38 o 
  -6   8  12        1.61        0.80      3.61 o 
  -5   8  12       46.51       43.10      5.04 o 
  -4   8  12       16.17       14.29      5.84 o 
  -3   8  12       22.94       26.02      6.77 o 
  -2   8  12        6.38        8.47      2.85 o 
  -1   8  12       76.68       68.09      5.25 o 
   0   8  12        3.88        5.22      3.25 o 
   1   8  12       19.50       21.88      4.29 o 
   2   8  12       10.26       13.29      5.10 o 
  -6   9  12        0.01       -4.17      4.73 o 
  -5   9  12        1.56       -3.05      3.30 o 
  -4   9  12        0.50       -1.35      4.82 o 
  -3   9  12       19.41       26.12      7.84 o 
  -2   9  12        5.64        4.78      3.71 o 
  -1   9  12       43.68       56.14      7.47 o 
   0   9  12       33.14       42.74      6.94 o 
   1   9  12       16.58       21.66      7.98 o 
  -4  10  12       12.44       10.85      5.15 o 
  -3  10  12       13.52       14.61      7.24 o 
  -1  10  12        0.07        6.08      4.31 o 
   0  10  12        4.38       14.19      6.54 o 
  -9   1  13        2.42        3.00      3.79 o 
  -8   1  13        0.66       -0.51      5.84 o 
  -7   1  13       14.91       20.80      3.42 o 
  -6   1  13       90.50      100.89      6.13 o 
  -5   1  13       31.54       33.03      3.43 o 
  -4   1  13        3.04        1.62      3.25 o 
  -3   1  13        9.40       13.63      3.43 o 
  -2   1  13      100.95       98.18      7.96 o 
  -1   1  13       30.94       26.23      3.27 o 
   0   1  13       44.61       35.81      3.57 o 
   1   1  13       33.86       27.09      4.41 o 
   2   1  13       64.82       59.38      8.21 o 
   3   1  13        2.29        3.01      2.05 o 
   4   1  13        4.21        5.38      2.81 o 
  -9   2  13        7.26        8.74      4.45 o 
  -8   2  13       29.08       32.90      5.01 o 
  -7   2  13       67.27       80.46      5.39 o 
  -6   2  13      412.55      437.43     21.78 o 
  -5   2  13        2.52        2.76      2.57 o 
  -4   2  13      135.57      137.79      6.88 o 
  -3   2  13      127.37      126.11      6.50 o 
  -2   2  13       58.14       58.69     11.67 o 
  -1   2  13        3.65        5.42      2.16 o 
   0   2  13        8.34        5.70      2.39 o 
   1   2  13       80.95       82.47     19.73 o 
   2   2  13        3.88        4.38      2.19 o 
   3   2  13        1.69        0.66      2.31 o 
   4   2  13        2.72        8.30      3.86 o 
  -9   3  13        1.25        0.00      3.20 o 
  -8   3  13       22.17       27.28      4.86 o 
  -7   3  13       44.60       47.57      5.51 o 
  -6   3  13        0.15        2.96      3.99 o 
  -5   3  13        0.04       -3.28      4.38 o 
  -4   3  13        4.75        5.77      2.65 o 
  -3   3  13       22.15       22.82      3.36 o 
  -2   3  13        9.53        7.96      2.47 o 
  -1   3  13       37.54       33.28      3.48 o 
   0   3  13        0.98        0.16      3.06 o 
   1   3  13       21.20       23.70      5.49 o 
   2   3  13        0.06       -1.18      2.09 o 
   3   3  13        8.79       10.15      4.02 o 
   4   3  13       11.74       12.06      4.11 o 
  -8   4  13        0.07       -0.03      2.70 o 
  -7   4  13       39.07       46.79      5.66 o 
  -6   4  13       12.88       15.96      4.09 o 
  -5   4  13        0.10       -0.95      2.03 o 
  -4   4  13        3.17        2.38      2.50 o 
  -3   4  13       43.40       43.65      5.43 o 
  -2   4  13       68.14       58.66      4.58 o 
  -1   4  13        3.54        5.22      2.26 o 
   0   4  13        7.14        7.55      2.38 o 
   1   4  13        4.50        7.32      2.76 o 
   2   4  13        2.05        1.10      3.97 o 
   3   4  13        0.07       -0.26      3.21 o 
  -8   5  13        1.62        2.32      3.41 o 
  -7   5  13        4.30        2.24      3.26 o 
  -6   5  13        6.61       10.33      3.77 o 
  -5   5  13       21.36       24.33      3.12 o 
  -4   5  13       78.51       71.82      5.30 o 
  -3   5  13       39.67       41.68      4.51 o 
  -2   5  13      192.54      194.68     12.65 o 
  -1   5  13      136.49      132.47     15.04 o 
   0   5  13       42.27       38.84      4.09 o 
   1   5  13       11.01       14.28      3.16 o 
   2   5  13       17.55       23.58      6.36 o 
   3   5  13        1.50       -3.70      3.13 o 
  -7   6  13       47.85       43.65      5.10 o 
  -6   6  13       15.57       20.67      4.25 o 
  -5   6  13        9.46        9.98      3.64 o 
  -4   6  13       29.19       37.89      4.76 o 
  -3   6  13       10.48        6.62      3.39 o 
  -2   6  13        0.49        4.13      2.48 o 
  -1   6  13       13.20       11.37      2.90 o 
   0   6  13        0.14       -1.35      2.25 o 
   1   6  13        0.02       -1.62      6.22 o 
   2   6  13        2.02        3.09      4.01 o 
  -7   7  13       31.24       44.49      8.49 o 
  -6   7  13       30.53       35.54      6.01 o 
  -5   7  13       13.59       10.58      6.96 o 
  -4   7  13        9.76       14.06      6.77 o 
  -3   7  13       17.62       14.22      3.51 o 
  -2   7  13       24.66       27.63      5.45 o 
  -1   7  13        8.44        7.35      3.03 o 
   0   7  13        0.75        1.81      3.57 o 
   1   7  13       21.48       23.01      8.03 o 
   2   7  13        8.85       12.76     11.04 o 
  -6   8  13       12.62       14.82      4.03 o 
  -5   8  13        9.61       12.76      6.22 o 
  -4   8  13        5.67        7.00      6.63 o 
  -3   8  13       12.21       10.30      6.12 o 
  -2   8  13       10.40       11.19      3.78 o 
  -1   8  13       22.83       24.59      4.25 o 
   0   8  13        2.13        2.41      3.80 o 
   1   8  13        0.87        1.69      3.89 o 
  -4   9  13        3.38       -0.88      5.75 o 
  -3   9  13        0.15        1.58      6.31 o 
  -2   9  13        0.02       -1.69      3.22 o 
  -1   9  13        0.40        3.25      4.68 o 
   0   9  13        0.13        1.81      4.87 o 
  -8   0  14       23.67       25.19      4.55 o 
  -7   0  14       62.84       75.58      6.36 o 
  -6   0  14        4.19        3.20      3.71 o 
  -5   0  14        0.63       -1.58      3.15 o 
  -4   0  14       35.94       39.53      5.89 o 
  -3   0  14       21.41       21.48      4.45 o 
  -2   0  14       30.48       33.08      5.38 o 
  -1   0  14       24.71       21.48      4.73 o 
   0   0  14        0.74        0.88      2.88 o 
   1   0  14      199.48      159.12     10.08 o 
   2   0  14       24.73       19.44      5.66 o 
   3   0  14       12.12        9.88      3.76 o 
  -8   1  14        0.30       -2.23      6.22 o 
  -7   1  14        0.25        2.93      2.86 o 
  -6   1  14        9.68        7.58      2.75 o 
  -5   1  14       14.58       18.31      3.68 o 
  -4   1  14        0.53        0.00      2.11 o 
  -3   1  14        2.80        3.83      2.13 o 
  -2   1  14       52.21       43.15      3.97 o 
  -1   1  14       11.33       10.41      2.56 o 
   0   1  14      158.93      115.00      5.65 o 
   1   1  14      112.12       98.36      5.85 o 
   2   1  14       16.54       15.61      3.93 o 
   3   1  14       10.62        9.18      3.03 o 
  -8   2  14        1.71        1.04      3.57 o 
  -7   2  14       27.68       29.09      3.64 o 
  -6   2  14        1.30        6.58      3.11 o 
  -5   2  14        1.10        0.63      2.47 o 
  -4   2  14       25.81       28.69      4.06 o 
  -3   2  14        2.73        1.06      2.20 o 
  -2   2  14        4.63        4.90      2.25 o 
  -1   2  14        4.36        2.00      2.00 o 
   0   2  14       51.87       43.85      4.26 o 
   1   2  14        1.84        2.17      2.75 o 
   2   2  14        0.48       -0.22      3.11 o 
   3   2  14        6.62        6.81      3.58 o 
  -8   3  14        5.26        5.44      3.98 o 
  -7   3  14        0.42        3.96      3.82 o 
  -6   3  14      105.16      122.47      9.07 o 
  -5   3  14      124.92      158.51     13.27 o 
  -4   3  14        0.01       -0.29      2.21 o 
  -3   3  14        0.02       -1.70      2.18 o 
  -2   3  14       45.36       40.81      3.98 o 
  -1   3  14        5.78        6.33      2.36 o 
   0   3  14       16.62       10.26      2.71 o 
   1   3  14       40.91       37.43      4.29 o 
   2   3  14       14.88       15.28      3.62 o 
   3   3  14        7.93        4.95      4.26 o 
  -8   4  14       28.15       32.09      6.96 o 
  -7   4  14        6.12        9.63      4.32 o 
  -6   4  14        4.50        6.73      3.91 o 
  -5   4  14        0.28        0.22      3.22 o 
  -4   4  14       15.55       19.33      4.11 o 
  -3   4  14        0.93        2.09      2.47 o 
  -2   4  14       46.83       44.17      5.52 o 
  -1   4  14       20.03       17.41      3.28 o 
   0   4  14        0.58        1.86      2.32 o 
   1   4  14        3.45        3.18      3.04 o 
   2   4  14        0.57        0.93      4.35 o 
  -7   5  14        0.43        4.95      3.80 o 
  -6   5  14       25.37       26.59      4.87 o 
  -5   5  14        2.12        1.99      3.04 o 
  -4   5  14       13.62       10.55      3.97 o 
  -3   5  14        3.96        4.50      2.69 o 
  -2   5  14        3.87        5.30      2.85 o 
  -1   5  14        1.79        2.54      2.43 o 
   0   5  14        0.33        0.64      2.59 o 
   1   5  14        6.01        5.94      3.99 o 
   2   5  14        1.16        0.56     10.90 o 
  -7   6  14       25.59       31.87      6.87 o 
  -6   6  14       12.27       12.85      6.68 o 
  -5   6  14        0.12        1.11      5.80 o 
  -4   6  14        4.44        1.16      3.07 o 
  -3   6  14        6.29        5.06      2.95 o 
  -2   6  14        6.85        7.21      3.11 o 
  -1   6  14       29.31       25.91      4.00 o 
   0   6  14        2.89        2.44      2.69 o 
   1   6  14        3.20       -1.99      4.13 o 
  -5   7  14        2.11        3.80      6.08 o 
  -4   7  14        6.02        6.49      5.29 o 
  -3   7  14       28.42       38.12      5.15 o 
  -2   7  14        0.54        1.82      3.38 o 
  -1   7  14        9.94        9.77      3.40 o 
   0   7  14       12.87       16.19      5.29 o 
  -4   8  14        2.25        5.20      5.66 o 
  -3   8  14        5.21        4.44      3.68 o 
  -2   8  14        4.76        6.13      3.59 o 
  -1   8  14        0.09        2.18      3.94 o 
  -8   1  15        5.27        5.09      3.50 o 
  -7   1  15        3.38        3.93      2.85 o 
  -6   1  15       52.09       60.56      5.71 o 
  -5   1  15        0.80        1.13      2.66 o 
  -4   1  15       13.65       12.33      2.87 o 
  -3   1  15       56.28       59.65      4.88 o 
  -2   1  15       67.31       66.19      5.22 o 
  -1   1  15        0.03       -0.35      3.02 o 
   0   1  15       10.35        4.96      2.81 o 
   1   1  15       33.10       21.67      3.76 o 
   2   1  15        5.15        5.49      3.46 o 
  -8   2  15       12.17       14.45      5.01 o 
  -7   2  15       11.64       17.11      3.78 o 
  -6   2  15       38.07       40.42      8.47 o 
  -5   2  15       14.57       20.54      4.78 o 
  -4   2  15        0.85        0.03      2.32 o 
  -3   2  15        1.29       -1.48      2.32 o 
  -2   2  15        1.21        1.44      2.23 o 
  -1   2  15       22.85       19.85      3.31 o 
   0   2  15       50.52       37.81      5.85 o 
   1   2  15        1.68        2.51      2.80 o 
   2   2  15        1.31       -0.38      3.28 o 
  -7   3  15       12.14       16.23      4.85 o 
  -6   3  15       75.71       99.92     10.46 o 
  -5   3  15       32.96       33.64      4.52 o 
  -4   3  15       33.46       32.24      4.57 o 
  -3   3  15       16.85       10.85      3.05 o 
  -2   3  15        0.81       -0.19      2.11 o 
  -1   3  15       16.75       15.96      3.29 o 
   0   3  15       22.24       17.62      3.56 o 
   1   3  15        3.02        1.09      2.78 o 
  -7   4  15        1.71        4.73      4.16 o 
  -6   4  15       58.31       62.45      9.09 o 
  -5   4  15        5.60        4.81      3.42 o 
  -4   4  15        0.04       -1.25      2.95 o 
  -3   4  15        0.38       -1.90      2.19 o 
  -2   4  15       11.38       11.57      3.53 o 
  -1   4  15        6.39        2.85      2.82 o 
   0   4  15        0.00       -0.79      2.41 o 
   1   4  15        6.40        4.01      3.31 o 
  -6   5  15       73.96       85.61     10.35 o 
  -5   5  15       24.63       30.48      4.64 o 
  -4   5  15       12.69       11.41      3.54 o 
  -3   5  15       24.63       30.22      4.49 o 
  -2   5  15       17.37       17.12      3.73 o 
  -1   5  15       47.78       50.51      5.02 o 
   0   5  15        4.23        2.00      3.00 o 
  -5   6  15       14.57       18.23      7.14 o 
  -4   6  15       12.09       13.02      3.93 o 
  -3   6  15       14.52       13.03      4.16 o 
  -2   6  15        2.89        4.91      3.31 o 
  -1   6  15        8.34        7.03      3.63 o 
  -4   7  15       10.17       14.15      6.87 o 
  -3   7  15        5.47        2.45      3.47 o 
  -2   7  15       16.69       20.18      4.43 o 
  -7   0  16        3.69        3.66      5.29 o 
  -6   0  16        0.79        1.16      4.45 o 
  -5   0  16       10.54       12.20      5.66 o 
  -4   0  16       53.71       61.48      8.17 o 
  -3   0  16       32.29       29.55      5.75 o 
  -2   0  16        0.00        0.83      4.27 o 
  -1   0  16        8.88        5.57      3.76 o 
   0   0  16        0.67       -0.70      3.57 o 
  -7   1  16        2.12        7.92      3.82 o 
  -6   1  16        5.10        6.96      3.64 o 
  -5   1  16        4.58        6.62      3.53 o 
  -4   1  16        6.72        8.10      3.35 o 
  -3   1  16        0.99        2.21      2.67 o 
  -2   1  16        6.69        7.83      2.95 o 
  -1   1  16        2.48        3.18      2.62 o 
   0   1  16       14.45        8.17      4.04 o 
  -7   2  16        0.74        4.45      5.75 o 
  -6   2  16        7.39        6.39      3.81 o 
  -5   2  16       14.05       13.56      3.74 o 
  -4   2  16        2.00        1.21      2.36 o 
  -3   2  16        1.20        1.73      2.86 o 
  -2   2  16        2.43        3.44      2.46 o 
  -1   2  16       25.00       13.53      3.13 o 
   0   2  16       12.48       14.85      3.53 o 
  -6   3  16        0.08        1.48      3.76 o 
  -5   3  16        1.56        2.26      3.14 o 
  -4   3  16       27.99       25.88      4.33 o 
  -3   3  16       14.03       17.44      4.20 o 
  -2   3  16       37.32       35.29      4.47 o 
  -1   3  16        0.09        0.25      2.80 o 
   0   3  16        7.09        4.87      3.99 o 
  -6   4  16       53.35       83.05     10.02 o 
  -5   4  16        1.19        1.10      3.43 o 
  -4   4  16        5.22        5.21      3.20 o 
  -3   4  16        0.61        0.14      3.22 o 
  -2   4  16        0.06       -1.06      3.03 o 
  -1   4  16        3.90        6.34      3.37 o 
  -4   5  16        0.10       -1.62      3.34 o 
  -3   5  16        0.82        3.50      3.22 o 
  -2   5  16        5.30        3.65      3.52 o 
  -5   1  17        3.14        3.62      5.89 o 
  -4   1  17        3.19       -0.22      2.87 o 
  -3   1  17        0.19        3.87      3.32 o 
  -5   2  17        0.32       -1.62      4.13 o 
  -4   2  17        0.08        4.78      5.20 o 
  -3   2  17        6.60        7.17      3.32 o 
  -4   3  17        0.35        0.19      4.64 o 
                                                 
